# Supplementary material for: In vivo base editing extends lifespan of a humanized mouse model of prion disease
Source: Nat Med. 2025 Jan 14;31(4):1319–28. doi: 10.1038/s41591-024-03466-w (PMC12003183; doi:10.1038/s41591-024-03466-w)
Supplement: Supplementary file 3 — Supplementary Tables 1–8. [file 41591_2024_3466_MOESM3_ESM.xlsx]

## Sheet: SI Table 1 Weights (challenge)
Supplementary Table 1. Body weight of Tg25109 mice in the human pathogenic prion inoculation study.
		dpi (days post-inoculation)
Prion strain-treatment	Mouse ID	49/55/66	92	99	106	113	120	127	134	141	148	155	162	169	176	183	190	197	204	210	218	225	232	238	246	253	260	267	272	274	276	279	281	283	286	288	290	293	295	297	300	302	304	307	309	314	316	318	321
E200K_PRNP R37X	CC1	22.2	23.9	23.6	24	24.2	24	25.4	25.6	25.5	26.1	27.1	28.6	30	29.6	30.9	30.4	30.7	31.6	30.7	31.8	33.6	33.3	34.1	35.4	33.9	34.3	33.9	33.9	33.3	33.1	32.8	32.6	32.9	31.9	31.2	31.1	31.6	31.5	32.8	33.3	33.2	32.9	32	32.5	32.7	32.6	32.3	32.1
	CC2	25.2	28.6	29.5	29.3	31.3	32	32.1	32.5	33.9	34.6	35.4	36	37.6	37	37.6	38	37.7	38.9	38.6	40	41.7	42.1	42.5	41.9	42.2	43.4	44.1	47.4	45.7	44.2	44.9	44.7	44.8	46.2	46.4	45.2	45.9	46.2	46.2	46.6	46.7	47.2	46.7	47.7	49.2	49	47.3	47.7
	CL2	22.3	21.9	21.7	22.3	22.4	22.6	22.6	22.5	22.5	23.7	23.8	24	24	24	24	23.6	24.6	24.5	24.9	24	24.6	24.4	24.4	24.5	24.7	24.2	24.7	24.1	24.5	25	24.8	24.6	24.2	24.3	24.3	24.4	24	24.6	24.3	24.6	24.6	24.7	24.2	24.8	25.1	24.9	24.4	24.3
	CQ3	33.2	34.1	35.1	35.5	36.4	35.2	36.8	36.8	36.9	36.7	37.5	36.3	36	37	37.8	36	36.5	36.4	36.2	37.4	37.8	37.9	37.2	38.2	36.6	35.7	35.2	37.9	36.9	37.6	37.5	38.5	38.5	38.6	39.3	40	38.8	39.3	40.6	40.2	40.2	40.5	40.5	39.9	40.6	39.7	39.3	38.4
	CQ4	29.9	31.4	31.7	32.1	31.8	31.9	32.1	32.4	32	32.6	32.5	33.2	32.6	33	32.6	32.7	33.2	34.3	33.6	33.8	33.5	33.6	34	34.1	33.8	33.4	34.1	34.9	34.4	35.4	35.5	34.9	34.6	35.3	35.1	35.4	34.8	34.7	35	35	34.7	35	34.8	34.8	34.6	34.6	34.7	34.8
	CQ5	31.4	31.1	31.3	32	32.2	32.1	33.2	33.1	33.1	33.3	33.8	33.7	33.1	33.9	33.6	34	33.9	34.5	34.1	34.5	34.5	33.8	34.5	35.2	34.9	34.3	34.3	35.1	34.8	35.9	35.9	35	35	34.6	34.5	35.5	35.8	36	36.5	36.6	35.6	37.3	36.1	35.5	36	35.4	36.4	34.9
E200K_Dnmt1 A8T	CA1	25.7	28	27.3	27.1	26.8	27.8	28	28.6	27.9	28.9	29.2	28.8	29.5	29.3	29.7	29.8	30.6	29.8	29.7	30.7	30.8	30.2	29.6	29	29.2	27.9	27.4	25.8	25.9	26	26.7	25.8	26.4	25.8	X
	CA3	29.5	33	33.6	34.4	33.6	33.8	33.9	35.1	34.5	34.9	35.7	35.9	37.5	37.6	38	36.4	38.1	36.8	36.8	38.8	38.8		43.1	45	44.3	45.5	45.5	45.7	46.7	45.1	45.3	44.3	44.1	45.3	45	44.9	37.2	X
	CA5	24.9	25.9	27.1	27.1	26.5	27.1	27.3	27.9	27.4	27.9	28.4	28.4	29	28.9	29.1	29.4	29.6	29.2	29.8	29.9	30.9	31.5	31	31.4	31.6	31.8	32	32.6	33	32.8	32.8	32.6	32.4	32.6	32.6	33.2	32.2	32.1	31.7	31.5	31.9	31.6	30.3	30.3	30.2	29.8	29.9	30
	CH1	24.1	24.9	24.7	24.5	24.5	24.8	24.6	25.7	25.8	25.6	26.4	27.8	26.6	25.7	26.3	26.2	26.7	26.5	26.8	27.3	28	27.9	28.5	27.5	27.2	26.2	26.7	26.5	26.1	25.4	25.1	25	24.8	25.3	25.1	25	24.9	25.1	24.7	24.4	23.1	21.6	X
	CH2	19.3	20.8	20.6	21	20.6	20.7	21.5	20.9	20.6	20.6	20.9	21.2	21.8	20.9	21	21	21	21.2	21.6	21.6	22	21.5	20.7	20.3	19.9	X
	CH3	23	23.5	23.5	22.9	23	22.9	23	22.9	23.3	23.3	24.3	24.5	24.8	24.2	23.7	24.1	24.4	25.1	25.5	25.3	25.9	25.8	25.7	25.7	25.8	24.7	25.8	24.9	24.5	24.3	24.2	24.3	24.4	24.5	24.6	24.3	23.7	23.8	23.8	23.4	23.6	24.7	22.9	23.9	23.4	23.2	24	23.4
sCJD MM1_PRNP R37X	CB1	29.6	30.6	31.5	30.8	31	30.9	31.4	31.6	32.1	31.6	31.6	32.7	33.4	32.6	33.8	34.6	34.5	33.6	35.1	35	36.3	35.8	35.3	36.4	35.4	35.9	36.8	36.6	37.7	37.9	37.8	37.2	36.6	36.7	37	38	36.3	35.6	36.6	36.9	37	37	37	37	37.8	37.7	36.4	36.4
	CB2	32.5	34.9	36.7	35.3	36	35.1	36.6	37	37.9	36.8	36.8	37.5	39.1	38.6	40.2	39.7	41.9	40.7	41.3	40.9	42.8	43	43.1	44.5	43.2	43.3	44.8	46.2	47.1	47.9	47.8	46	46.2	45.3	45.9	46.5	44.5	44.2	44.4	45	44.4	45	44.2	44.7	45.1	45.6	44.5	43.2
	CE2	22.8	24.6	23.7	23.6	23.9	23.8	24.3	24.3	24	25.5	26.2	25.4	25.1	25.6	25.3	26.2	25.5	25.8	26.9	26.3	26.8	26.4	26.7	26.9	26.9	26.8	27.6	27.4	26.8	26.6	27	26.5	26.6	27.2	27	27.2	27.2	27.2	27.5	27.7	27.9	27.5	27.7	27.3	27.8	27.9	27.9	27.5
	CE3	23.4	24.2	23.5	24.1	25.3	24.8	25.4	25.7	25.6	26.5	26.9	26.9	27.5	27	26.4	27.2	28	27.7	28.3	28.8	29.3	28.9	29.5	30.3	30	29.6	29.8	30.4	31	30.5	30.6	30.5	30.4	30.5	30.3	30.8	29.8	30.1	30.8	30.7	30.5	31	31.1	30.5	30	30.7	30.1	30.5
	CK2	25.7	26.4	26.4	27.4	27.3	27.4	27.4	27.7	27.2	28.3	28	28.5	29.5	28.9	29.5	29	29	29.6	29.9	30.4	31	30.8	30.9	30.8	31.3	31.6	31.8	30.9	31.4	31.6	32.3	31.2	31.9	32	31.6	32.9	31.8	31.4	31.1	31.7	31.9	32.1	32	31.7	31.9	31.5	31.5	31.1
	CM2	26.8	27.2	27.4	28.2	28.3	28.8	28.6	29.4	28.6	29	29.1	29	29.3	29	28.9	30.2	29.7	30.7	30.9	30.9	31.2	31.7	32.4	32.2	31.8	32.5	31.9	31.8	32.1	31.8	31.7	32.1	31.6	31.6	31.5	31.3	31.8	31.8	31.6	32.2	31.9	32	31.7	31.7	32.2	32.3	32.7	32.5
	CN1	29.4	32.2	32.2	32.3	33.8	33.3	32.5	33.7	33.5	34	34.3	34.6	36.1	35.2	36.2	36	37.4	37.6	39.4	38.3	39.7	38.5	40.7	40.3	41.1	42.2	43.2	42.8	42.3	42.6	42.7	42.2	42.1	42.8	42.8	43.9	43.5	43.4	43.6	44.3	42.9	44	43.8	43.9	44.4	44	43.8	43.6
sCJD MM1_Dnmt1 A8T	CD1	26.2	27.8	27.8	27.5	28.1	28.3	28.3	28	27.8	28.6	29.4	29.4	29.7	28.7	28.2	29.2	29.7	30	30.4	29.8	29.3	29.3	29.2	27	26.8	26.4	25.8	25.7	25.5	24.5	22.6	X
	CJ1	22.8	23.2	22.6	22.9	24.2	23.4	24.1	23.4	23.2	24.1	22.7	23.7	24.1	24	25	25.1	24.4	25.1	26.2	25.2	25.8	25.6	26.1	26.4	27.7	26.9	26.7	24.4	27.2	25.7	26.2	24.4	25.1	24.8	23.9	25.5	22.1	X
	CO1	30.3	30.8	31.5	30.3	31.2	32.1	31.9	32.1	32.8	32.5	32.6	32.9	33.2	33.5	32.9	34.6	33.6	34.6	34.4	35.1	35.1	35	34.4	35	34.1	35.4	35.4	35.1	35.1	35.9	35.5	34.8	34.8	34.1	34.5	34.9	34	33.8	34.4	34.1	33.8	34.2	33.3	33.9	34.1	33	32.5	32.6
	CO2	27	28.2	27.8	27.6	28	28	28	29.4	28.6	28.5	28.6	29.5	29.3	29.6	30.3	31.7	30.2	30.6	30.2	30.4	31.4	30.5	30.4	30.4	30.3	29.9	31.8	30.7	30.6	31.4	31	29.8	30.6	30	29.6	30.4	29	29	29.8	29.5	29.2	29.3	28.5	28.9	28.6	28.5	27.5	27.2
	CO3	29.8	31	30.3	29.8	30.4	31.6	32.3	32.8	31.3	31.1	31.6	32.4	32.9	32.6	31.8	32.6	31.8	32.7	32.1	32.5	32.7	32.5	33.3	33.3	33.4	33.7	34.3	34.3	34.3	34.8	35	34.2	34.6	33.9	33.6	33	32.7	33	32.8	32.5	32.7	32.1	31.7	31.4	30.6	29.8	28.8	27.9
Uninoculated_PRNP R37X	CG1	29.8	30.1	30.2	31.2	31.1	32.2	31.2	30.7	31.5	31.6	32	32.7	33	33.3	32.6	33.7	34	33.3	33.8	33.3	33.6	33.5	33.1	33.6	33.6	34	34.3	34.3	34.3	35.4	34.6	34.9	33.9	34.5	34.3	33.7	34.7	34.7	34.7	34.1	34.4	34.8	34.6	34.9	34.7	34.5	35	34.5
	CG2	29.7	29.8	29.8	30.1	30.5	30.6	30.4	30.8	31.2	31.8	31.5	32.1	32.1	32.6	31.5	33	33.7	32.9	32.8	33.2	33.7	33.4	32.9	34	33.7	34	34.4	34.8	34.5	35.4	35.3	34.2	34.6	35	34.9	35.1	34.8	34.6	34.7	35.2	35	35.3	35.6	35.4	35.6	35.2	35.8	34.9
	CG3	28.3	28.2	28.6	29.5	28.6	29.7	29.3	30.1	30.5	30.7	30.5	31.2	31.2	32.2	31	32.3	32.5	32.1	32.3	32.1	33.7	32.6	33	33.5	32.8	33.3	34.1	34.3	33.9	34.5	34.1	33.9	33.1	33.7	33.5	33.7	33.7	33.4	33.3	33.4	34.1	34.2	34.3	34	34.5	33.4	33.5	33
	CI4	18.9	20.6	12.9	20.5	20	20.6	20	20.7	20.8	21.2	21.7	21.4	21.5	21.2	21.5	22.2	22.1	22.3	23	23.4	22.9	22.4	23.1	22.7	23.4	24.3	23.8	24.1	23.7	23.7	23.8	23.6	23	24.1	24.2	24.9	23.3	24.9	25.4	24.4	24.4	24.4	23.9	23.8	24.6	24.3	24	24.6
	CI5	23.6	23.5	15.4	22.7	23.8	23	24.1	23.9	24.2	22.9	24.1	24.8	23.5	23	24.1	24.2	23.5	25.5	25.4	24.4	26.1	26.4	24.8	24.5	26	27.2	25.5	25.7	25.9	26.2	26.1	26.6	27.3	27.2	26.8	25.8	24.8	26.6	25.5	25.6	25.8	26	27	27.5	25.4	25.4	24.9	25.4
[truncated: 111 more columns]

## Sheet: SI Table 2 Nest (challenge)
Supplementary Table 2. Nest scores of Tg25109 mice in the human pathogenic prion inoculation study.
cage	dpi	comb	edry	nslt
CA	92	2	2	2
CA	99	2	2	2
CA	106	2	2	2
CA	113	2	2	2
CA	120	2	2	2
CA	127	2	2	2
CA	134	2	2	2
CA	141	2	2	2
CA	148	2	2	2
CA	155	2	2	2
CA	162	2	2	2
CA	169	2	2	2
CA	176	2	2	2
CA	183	2	2	2
CA	190	2	2	2
CA	197	2	2	2
CA	204	2	2	2
CA	210	2	2	2
CA	218	2	2	2
CA	225	2	2	2
CA	232	2	2	2
CA	238	2	2	2
CA	246	2	2	2
CA	253	2	2	2
CA	260	2	2	2
CA	267	2	2	2
CA	272	2	2	2
CA	274	2	2	2
CA	276	1.5	1	2
CA	279	1	1	1
CA	281	2	2	2
CA	283	2	2	2
CA	286	2	2	2
CA	288	2	2	2
CA	290	2	2	2
CA	293	1.5	1	2
CA	295	2	2	2
CA	297	2	2	2
CA	300	2	2	2
CA	302	2	2	2
CA	307	2	2	2
CA	309	2	2	2
CA	314	2	2	2
CA	316	2	2	2
CA	321	2	2	2
CA	323	2	2	2
CA	325	2	2	2
CA	328	2	2	2
CA	330	2	2	2
CA	335	0.75	0	1.5
CA	337	0.75	0	1.5
CA	342	1	1	1
CA	344	1	1	1
CA	349	1.5	1	2
CA	351	1.75	1.5	2
CA	356	2	2	2
CA	358	2	2	2
CA	360	2	2	2
CA	363	2	2	2
CA	367	2	2	2
CA	370	2	2	2
CA	372	2	2	2
CA	377	2	2	2
CA	379	2	2	2
CA	386	2	2	2
CA	388	2	2	2
CA	391	0.25	0	0.5
CA	393	0.25	0	0.5
CA	395	1	1	1
CA	398	1	1	1
CA	400	1	1	1
CA	402	1	1	1
CA	405	1	1	1
CA	407	0.5	0	1
CA	409	0.5	0	1
CA	412	0.5	0	1
CA	414	0	0	0
CA	414	0.5	0	1
CA	419	0	0	0
CB	92	2	2	2
CB	99	2	2	2
CB	106	2	2	2
CB	113	2	2	2
CB	120	2	2	2
CB	127	2	2	2
CB	134	1.75	1.5	2
CB	141	2	2	2
CB	148	1.75	1.5	2
CB	155	1.75	1.5	2
CB	162	1.75	1.5	2
CB	169	2	2	2
CB	176	2	2	2
CB	183	2	2	2
CB	190	1.75	1.5	2
CB	197	2	2	2
CB	204	1.25	0.5	2
CB	210	2	2	2
CB	218	2	2	2
CB	225	2	2	2
CB	232	2	2	2
CB	238	2	2	2
CB	246	2	2	2
CB	253	2	2	2
CB	260	2	2	2
CB	267	2	2	2
CB	272	2	2	2
CB	274	2	2	2
CB	276	0.5	0	1
CB	279	0.75	0	1.5
CB	281	1	0	2
CB	283	1.5	1	2
CB	286	2	2	2
CB	288	2	2	2
CB	290	2	2	2
CB	293	2	2	2
CB	295	2	2	2
CB	297	2	2	2
CB	300	2	2	2
CB	302	2	2	2
CB	307	2	2	2
CB	309	2	2	2
CB	314	2	2	2
CB	316	2	2	2
CB	321	1	1	1
CB	323	2	2	2
CB	325	2	2	2
CB	328	2	2	2
CB	330	2	2	2
CB	335	2	2	2
CB	337	2	2	2
CB	342	2	2	2
CB	344	2	2	2
CB	349	2	2	2
CB	351	2	2	2
CB	356	2	2	2
CB	358	2	2	2
CB	360	2	2	2
CB	363	1.75	1.5	2
CB	367	1.75	1.5	2
CB	370	2	2	2
CB	372	2	2	2
CB	377	2	2	2
CB	379	2	2	2
CB	386	2	2	2
CB	388	2	2	2
CB	391	2	2	2
CB	393	2	2	2
CB	395	2	2	2
CB	398	2	2	2
CB	400	2	2	2
CB	402	2	2	2
CB	405	2	2	2
CB	407	2	2	2
CB	409	2	2	2
CB	412	2	2	2
CB	414	2	2	2
CB	414	1.25	1	1.5
CB	419	1.25	1	1.5
CB	421	2	2	2
CB	423	2	2	2
CB	426	2	2	2
CB	430	0.5	0	1
CB	433	0.5	0	1
CB	435	1	0.5	1.5
CB	437	1.5	1.5	1.5
CB	440	1.5	1.5	1.5
CB	442	1.5	1.5	1.5
CB	447	1.5	1.5	1.5
CB	451	2	2	2
CB	454	1.5	1.5	1.5
CB	456	2	2	2
CB	461	1	1	1
CB	463	0.5	0	1
CB	465	0.5	0	1
CB	468	2	2	2
CB	470	2	2	2
CB	475	1.5	1	2
CB	477	2	2	2
CB	479	2	2	2
CB	482	2	2	2
CB	484	2	2	2
CB	489	2	2	2
CB	493	2	2	2
CB	496	2	2	2
CC	92	2	2	2
CC	99	2	2	2
CC	106	2	2	2
CC	113	2	2	2
CC	120	2	2	2
CC	127	2	2	2
CC	134	1.75	1.5	2
CC	141	2	2	2
CC	148	1.75	1.5	2
CC	155	2	2	2
CC	162	1.75	1.5	2
CC	169	1.75	1.5	2
CC	176	1.5	1	2
CC	183	1.75	1.5	2
CC	190	2	2	2
CC	197	2	2	2
CC	204	1.75	1.5	2
CC	210	1.75	1.5	2
CC	218	2	2	2
CC	225	2	2	2
CC	232	2	2	2
CC	238	1.75	1.5	2
CC	246	2	2	2
CC	253	2	2	2
CC	260	2	2	2
CC	267	2	2	2
CC	272	2	2	2
CC	274	2	2	2
CC	276	2	2	2
CC	279	2	2	2
CC	281	2	2	2
CC	283	2	2	2
CC	286	2	2	2
CC	288	2	2	2
CC	290	2	2	2
CC	293	2	2	2
CC	295	1.75	1.5	2
CC	297	2	2	2
CC	300	2	2	2
CC	302	2	2	2
CC	307	1.5	1	2
CC	309	1.75	1.5	2
CC	314	2	2	2
CC	316	2	2	2
CC	321	1.75	1.5	2
CC	323	1.75	1.5	2
CC	325	1.75	1.5	2
CC	328	2	2	2
CC	330	2	2	2
CC	335	1	1	1
CC	337	1.5	1	2
CC	342	2	2	2
CC	344	1.5	1	2
CC	349	1.75	1.5	2
CC	351	1.75	1.5	2
CC	356	1.75	1.5	2
CC	358	2	2	2
CC	360	2	2	2
CC	363	1.75	1.5	2
CC	367	2	2	2
CC	370	2	2	2
CC	372	2	2	2
CC	377	2	2	2
CC	379	2	2	2
CC	386	2	2	2
CC	388	2	2	2
CC	391	0.75	0	1.5
CC	393	1	0	2
CC	395	0.5	0	1
CC	398	0.5	0	1
CC	400	0.5	0	1
CC	402	1	1	1
CC	405	1	1	1
CC	407	1	1	1
CD	92	1.5	1	2
CD	99	1.75	1.5	2
CD	106	1.5	1	2
CD	113	1.75	1.5	2
CD	120	1.75	1.5	2
CD	127	1.75	1.5	2
CD	134	1.25	0.5	2
CD	141	1.5	1	2
CD	148	1.5	1	2
CD	155	1.5	1	2
CD	162	1.5	1	2
CD	169	1.5	1	2
CD	176	1.25	0.5	2
CD	183	1.75	1.5	2
CD	190	1.25	0.5	2
CD	197	1.25	0.5	2
CD	204	1	0	2
CD	210	1.25	0.5	2
CD	218	1	0	2
CD	225	2	2	2
CD	232	1	0	2
CD	238	1	0	2
CD	246	1	0	2
CD	253	0.5	0	1
CD	260	1	0	2
CD	267	0.5	0	1
CD	272	0.5	0	1
CD	274	0.5	0	1
CD	276	0	0	0
CD	279	0.5	0	1
CD	281	2	2	2
CD	283	2	2	2
CD	286	2	2	2
CD	288	2	2	2
CD	290	2	2	2
CD	293	2	2	2
CD	295	2	2	2
CD	297	2	2	2
CD	300	2	2	2
CD	302	2	2	2
CD	307	2	2	2
CD	309	2	2	2
CD	314	2	2	2
CD	316	2	2	2
CD	321	1	1	1
CD	323	2	2	2
CD	325	2	2	2
CD	328	2	2	2
CD	330	2	2	2
CE	92	2	2	2
CE	99	2	2	2
CE	106	2	2	2
CE	113	2	2	2
CE	120	2	2	2
CE	127	2	2	2
CE	134	2	2	2
CE	141	2	2	2
CE	148	2	2	2
CE	155	2	2	2
CE	162	2	2	2
CE	169	2	2	2
CE	176	2	2	2
CE	183	2	2	2
CE	190	2	2	2
CE	197	2	2	2
CE	204	2	2	2
CE	210	2	2	2
CE	218	2	2	2
CE	225	1	0	2
CE	232	2	2	2
CE	238	2	2	2
CE	246	2	2	2
CE	253	2	2	2
CE	260	2	2	2
CE	267	2	2	2
CE	272	2	2	2
CE	274	2	2	2
CE	276	2	2	2
CE	279	2	2	2
CE	281	2	2	2
CE	283	2	2	2
CE	286	2	2	2
CE	288	2	2	2
CE	290	2	2	2
CE	293	2	2	2
CE	295	2	2	2
CE	297	2	2	2
CE	300	2	2	2
CE	302	2	2	2
CE	307	2	2	2
CE	309	2	2	2
CE	314	2	2	2
CE	316	2	2	2
CE	321	1	1	1
CE	323	2	2	2
CE	325	2	2	2
CE	328	2	2	2
CE	330	2	2	2
CE	335	2	2	2
CE	337	2	2	2
CE	342	2	2	2
CE	344	2	2	2
CE	349	1.75	1.5	2
CE	351	1.75	1.5	2
CE	356	2	2	2
CE	358	2	2	2
CE	360	2	2	2
CE	363	2	2	2
CE	367	2	2	2
CE	370	2	2	2
CE	372	2	2	2
CE	377	2	2	2
CE	379	2	2	2
CE	386	2	2	2
CE	388	2	2	2
CE	391	2	2	2
CE	393	2	2	2
CE	395	2	2	2
CE	398	2	2	2
CE	400	0.5	0	1
CE	402	2	2	2
CE	405	2	2	2
CE	407	2	2	2
CE	409	2	2	2
CE	412	2	2	2
CE	414	2	2	2
CE	414	1	1	1
CE	419	1	1	1
CE	421	1.25	1	1.5
CE	423	1.25	1	1.5
CE	426	1.5	1.5	1.5
CE	430	0.5	0	1
CE	433	0.5	0	1
CE	435	0.25	0	0.5
CE	437	0.5	0	1
CE	440	0.5	0	1
CE	442	0.5	0	1
CE	447	0.5	0	1
CE	451	0.5	0	1
CE	454	1	1	1
CE	456	1	1	1
CG	92	2	2	2
CG	99	2	2	2
CG	106	1.75	1.5	2
CG	113	2	2	2
CG	120	1.75	1.5	2
CG	127	2	2	2
CG	134	1.25	0.5	2
CG	141	1.5	1	2
CG	148	1.5	1	2
CG	155	2	2	2
CG	162	2	2	2
CG	169	2	2	2
CG	176	1.75	1.5	2
CG	183	1.75	1.5	2
CG	190	1.25	0.5	2
CG	197	1.75	1.5	2
CG	204	1.25	0.5	2
CG	210	1.25	0.5	2
CG	218	2	2	2
CG	225	1.25	0.5	2
CG	232	1.75	1.5	2
CG	238	1.5	1	2
CG	246	2	2	2
CG	253	2	2	2
CG	260	2	2	2
CG	267	1	1	1
CG	272	1	1	1
CG	274	2	2	2
CG	276	0.75	0	1.5
CG	279	0.75	0	1.5
CG	281	1	0	2
CG	283	1.5	1	2
CG	286	2	2	2
CG	288	2	2	2
CG	290	2	2	2
CG	293	1.5	1	2
CG	295	1.75	1.5	2
CG	297	1.75	1.5	2
CG	300	1.75	1.5	2
CG	302	1.75	1.5	2
CG	307	1	1	1
CG	309	2	2	2
CG	314	2	2	2
CG	316	2	2	2
CG	321	2	2	2
CG	323	2	2	2
CG	325	2	2	2
CG	328	2	2	2
CG	330	2	2	2
CG	335	1	1	1
CG	337	1.5	1	2
CG	342	2	2	2
CG	344	2	2	2
CG	349	1.5	1	2
CG	351	1.75	1.5	2
CG	356	2	2	2
CG	358	2	2	2
CG	360	2	2	2
CG	363	1.75	1.5	2
CG	367	2	2	2
CG	370	2	2	2
CG	372	2	2	2
CG	377	2	2	2
CG	379	2	2	2
CG	386	2	2	2
CG	388	2	2	2
CG	391	2	2	2
CG	393	2	2	2
CG	395	0.5	0	1
CG	398	0.5	0	1
CG	400	0.5	0	1
CG	402	1	1	1
CG	405	1	1	1
CG	407	1	1	1
CG	409	1	1	1
CG	412	1.5	1	2
CG	414	1	1	1
CG	414	1	1	1
CG	419	1	1	1
CG	421	1.5	1.5	1.5
CG	423	1.5	1.5	1.5
CG	426	2	2	2
CG	430	1	1	1
CG	433	1	1	1
CG	435	1.5	1.5	1.5
CG	437	2	2	2
CG	440	2	2	2
CG	442	2	2	2
CG	447	0.25	0	0.5
CG	451	0.25	0	0.5
CG	454	0.5	0	1
CG	456	0.5	0	1
CG	461	0.5	0	1
CG	463	1	0	2
CG	465	1	0	2
CG	468	1.5	1	2
CG	470	1.5	1	2
CG	475	1.5	1	2
CG	477	1	1	1
CG	479	1	1	1
CG	482	2	2	2
CG	484	2	2	2
CG	489	1.5	1.5	1.5
CG	493	2	2	2
CG	496	2	2	2
CG	498	2	2	2
CG	503	2	2	2
CG	505	2	2	2
CG	507	2	2	2
CG	510	1	1	1
CG	512	1	1	1
CG	514	1	1	1
CG	517	1.5	1.5	1.5
CG	519	2	2	2
CG	521	2	2	2
CG	524	2	2	2
CG	526	2	2	2
CG	531	2	2	2
CG	533	2	2	2
CG	535	2	2	2
CG	538	2	2	2
CG	540	2	2	2
CG	545	1.5	1.5	1.5
CG	547	2	2	2
CG	550	2	2	2
CG	554	1.5	1	2
CG	559	0.75	0	1.5
CG	561	1.25	0.5	2
CG	563	1.25	0.5	2
CG	566	1.75	1.5	2
CG	568	2	2	2
CG	573	0.75	0	1.5
CG	575	1	0	2
CG	577	2	2	2
CG	580	2	2	2
CG	587	0.75	0.5	1
CG	589	1	1	1
CG	591	2	2	2
CG	594	2	2	2
CG	596	2	2	2
CH	92	2	2	2
CH	99	2	2	2
CH	106	2	2	2
CH	113	2	2	2
CH	120	2	2	2
CH	127	2	2	2
CH	134	2	2	2
CH	141	2	2	2
CH	148	2	2	2
CH	155	2	2	2
CH	162	1.75	1.5	2
CH	169	2	2	2
CH	176	2	2	2
CH	183	2	2	2
CH	190	2	2	2
CH	197	2	2	2
CH	204	2	2	2
CH	210	2	2	2
CH	218	2	2	2
CH	225	1.25	0.5	2
CH	232	2	2	2
CH	238	2	2	2
CH	246	2	2	2
CH	253	2	2	2
CH	260	2	2	2
CH	267	1.5	1	2
CH	272	1.5	1	2
CH	274	2	2	2
CH	276	0.5	0	1
CH	279	1	1	1
CH	281	1.5	1	2
CH	283	1.5	1	2
CH	286	1.5	1	2
CH	288	1.5	1	2
CH	290	1.5	1	2
CH	293	1.5	1	2
CH	295	2	2	2
CH	297	1.5	1	2
CH	300	1.5	1	2
CH	302	1.75	1.5	2
CH	307	0	0	0
CH	309	0	0	0
CH	314	0	0	0
CH	316	0.25	0	0.5
CH	321	0	0	0
CH	323	0	0	0
CH	325	0	0	0
CH	328	0	0	0
CH	330	0	0	0
CI	92	2	2	2
CI	99	2	2	2
CI	106	2	2	2
CI	113	2	2	2
CI	120	2	2	2
CI	127	2	2	2
CI	134	2	2	2
CI	141	2	2	2
CI	148	2	2	2
CI	155	2	2	2
CI	162	2	2	2
CI	169	2	2	2
CI	176	2	2	2
CI	183	2	2	2
CI	190	2	2	2
CI	197	2	2	2
CI	204	2	2	2
CI	210	2	2	2
CI	218	2	2	2
CI	225	2	2	2
CI	232	2	2	2
CI	238	2	2	2
CI	246	2	2	2
CI	253	2	2	2
CI	260	2	2	2
CI	267	2	2	2
CI	272	2	2	2
CI	274	2	2	2
CI	276	2	2	2
CI	279	2	2	2
CI	281	2	2	2
CI	283	2	2	2
CI	286	2	2	2
CI	288	2	2	2
CI	290	2	2	2
CI	293	2	2	2
CI	295	2	2	2
CI	297	2	2	2
CI	300	2	2	2
CI	302	2	2	2
CI	307	2	2	2
CI	309	2	2	2
CI	314	2	2	2
CI	316	2	2	2
CI	321	2	2	2
CI	323	2	2	2
CI	325	2	2	2
CI	328	2	2	2
CI	330	2	2	2
CI	335	2	2	2
CI	337	2	2	2
CI	342	2	2	2
CI	344	2	2	2
CI	349	1.75	1.5	2
CI	351	1.75	1.5	2
CI	356	2	2	2
CI	358	2	2	2
CI	360	2	2	2
CI	363	2	2	2
CI	367	2	2	2
CI	370	2	2	2
CI	372	2	2	2
CI	377	2	2	2
CI	379	2	2	2
CI	386	2	2	2
CI	388	2	2	2
CI	391	2	2	2
CI	393	2	2	2
CI	395	2	2	2
CI	398	2	2	2
CI	400	2	2	2
CI	402	2	2	2
CI	405	2	2	2
CI	407	1	1	1
CI	409	2	2	2
CI	412	1	1	1
CI	414	2	2	2
CI	414	2	2	2
CI	419	2	2	2
CI	421	2	2	2
CI	423	2	2	2
CI	426	2	2	2
CI	430	1.5	1.5	1.5
CI	433	2	2	2
CI	435	2	2	2
CI	437	2	2	2
CI	440	2	2	2
CI	442	2	2	2
CI	447	1.5	1.5	1.5
CI	451	2	2	2
CI	454	1.5	1.5	1.5
CI	456	2	2	2
CI	461	1	1	1
CI	463	1	1	1
CI	465	1	1	1
CI	468	1	1	1
CI	470	1	1	1
CI	475	1	1	1
CI	477	1	1	1
CI	479	1	1	1
CI	482	2	2	2
CI	484	2	2	2
CI	489	2	2	2
CI	493	2	2	2
CI	496	2	2	2
CI	498	2	2	2
CI	503	1.5	1.5	1.5
CI	505	2	2	2
CI	507	2	2	2
CI	510	1.5	1.5	1.5
CI	512	2	2	2
CI	514	2	2	2
CI	517	1.5	1.5	1.5
CI	519	1.75	1.5	2
CI	521	2	2	2
CI	524	2	2	2
CI	526	2	2	2
CI	531	2	2	2
CI	533	2	2	2
CI	535	2	2	2
CI	538	2	2	2
CI	540	2	2	2
CI	545	1.5	1.5	1.5
CI	547	2	2	2
CI	550	2	2	2
CI	554	1.75	1.5	2
CI	559	2	2	2
CI	561	2	2	2
CI	563	2	2	2
CI	566	2	2	2
CI	568	2	2	2
CI	573	2	2	2
CI	575	2	2	2
CI	577	2	2	2
CI	580	2	2	2
CI	587	1.5	1.5	1.5
CI	589	1.5	1.5	1.5
CI	591	2	2	2
CI	594	2	2	2
CI	596	2	2	2
CJ	92	2	2	2
CJ	99	2	2	2
CJ	106	2	2	2
CJ	113	2	2	2
CJ	120	2	2	2
CJ	127	2	2	2
CJ	134	1.5	2	1
CJ	141	2	2	2
CJ	148	2	2	2
CJ	155	2	2	2
CJ	162	2	2	2
CJ	169	2	2	2
CJ	176	2	2	2
CJ	183	2	2	2
CJ	190	2	2	2
CJ	197	2	2	2
CJ	204	1.75	2	1.5
CJ	210	2	2	2
CJ	218	2	2	2
CJ	225	2	2	2
CJ	232	2	2	2
CJ	238	2	2	2
CJ	246	2	2	2
CJ	253	0.5	0	1
CJ	260	2	2	2
CJ	267	2	2	2
CJ	272	1	1	1
CJ	274	0.5	0	1
CJ	276	0	0	0
CJ	279	0	0	0
CJ	281	0	0	0
CJ	283	0.25	0	0.5
CJ	286	0.25	0	0.5
CJ	288	0.025	0	0.05
CJ	290	0.025	0	0.05
CJ	293	0	0	0
CK	92	2	2	2
CK	99	2	2	2
CK	106	1.75	1.5	2
CK	113	2	2	2
CK	120	1.75	1.5	2
CK	127	2	2	2
CK	134	2	2	2
CK	141	2	2	2
CK	148	1.75	1.5	2
CK	155	2	2	2
CK	162	2	2	2
CK	169	2	2	2
CK	176	2	2	2
CK	183	2	2	2
CK	190	2	2	2
CK	197	2	2	2
CK	204	2	2	2
CK	210	2	2	2
CK	218	2	2	2
CK	225	1.5	1	2
CK	232	2	2	2
CK	238	1.75	1.5	2
CK	246	2	2	2
CK	253	2	2	2
CK	260	2	2	2
CK	267	2	2	2
CK	272	2	2	2
CK	274	2	2	2
CK	276	0.75	0.5	1
CK	279	1	1	1
CK	281	2	2	2
CK	283	2	2	2
CK	286	2	2	2
CK	288	2	2	2
CK	290	2	2	2
CK	293	2	2	2
CK	295	2	2	2
CK	297	2	2	2
CK	300	2	2	2
CK	302	2	2	2
CK	307	2	2	2
CK	309	2	2	2
CK	314	2	2	2
CK	316	2	2	2
CK	321	1	1	1
CK	323	2	2	2
CK	325	2	2	2
CK	328	2	2	2
CK	330	2	2	2
CK	335	1.5	1.5	1.5
CK	337	1.5	1.5	1.5
CK	342	2	2	2
CK	344	2	2	2
CK	349	1.75	1.5	2
CK	351	1.75	1.5	2
CK	356	1.75	1.5	2
CK	358	2	2	2
CK	360	2	2	2
CK	363	1.75	1.5	2
CK	367	1.75	1.5	2
CK	370	2	2	2
CK	372	2	2	2
CK	377	2	2	2
CK	379	2	2	2
CK	386	2	2	2
CK	388	2	2	2
CK	391	0.75	0.5	1
CK	393	0.75	0.5	1
CK	395	2	2	2
CK	398	2	2	2
CK	400	2	2	2
CK	402	2	2	2
CK	405	2	2	2
CK	407	2	2	2
CK	409	2	2	2
CK	412	2	2	2
CK	414	2	2	2
CK	414	2	2	2
CK	419	1	1	1
CK	421	1.5	1.5	1.5
CK	423	1.5	1.5	1.5
CK	426	2	2	2
CK	430	1	1	1
CK	433	1.5	1.5	1.5
CK	435	2	2	2
CK	437	2	2	2
CK	440	2	2	2
CK	442	2	2	2
CK	447	1	1	1
CK	451	1	1	1
CK	454	2	2	2
CK	456	2	2	2
CK	461	0.5	0.5	0.5
CK	463	1	1	1
CK	465	1.25	1	1.5
CK	468	1.5	1.5	1.5
CK	470	2	2	2
CK	475	2	2	2
CK	477	1.5	1	2
CK	479	1.5	1	2
CK	482	2	2	2
CK	484	2	2	2
CK	489	2	2	2
CK	493	2	2	2
CK	496	2	2	2
CK	498	2	2	2
CK	503	1.25	1	1.5
CK	505	1.75	1.5	2
CK	507	2	2	2
CK	510	1.5	1.5	1.5
CK	512	2	2	2
CK	514	2	2	2
CK	517	2	2	2
CK	519	2	2	2
CK	521	2	2	2
CK	524	2	2	2
CK	526	2	2	2
CK	531	1.75	1.5	2
CK	533	1.75	1.5	2
CK	535	1.75	1.5	2
CK	538	2	2	2
CK	540	2	2	2
CK	545	1.5	1.5	1.5
CK	547	2	2	2
CK	550	2	2	2
CK	554	2	2	2
CK	559	1.5	1	2
CK	561	1.5	1	2
CK	563	1.75	1.5	2
CK	566	2	2	2
CK	568	2	2	2
CK	573	2	2	2
CK	575	2	2	2
CK	577	2	2	2
CK	580	2	2	2
CK	587	1.5	1.5	1.5
CK	589	1.5	1.5	1.5
CK	591	2	2	2
CK	594	2	2	2
CK	596	2	2	2
CL	92	2	2	2
CL	99	2	2	2
CL	106	1.5	1	2
CL	113	2	2	2
CL	120	2	2	2
CL	127	2	2	2
CL	134	1.75	1.5	2
CL	141	2	2	2
CL	148	2	2	2
CL	155	2	2	2
CL	162	1.75	1.5	2
CL	169	1.75	1.5	2
CL	176	1.75	1.5	2
CL	183	2	2	2
CL	190	2	2	2
CL	197	2	2	2
CL	204	1.75	1.5	2
CL	210	2	2	2
CL	218	2	2	2
CL	225	2	2	2
CL	232	2	2	2
CL	238	2	2	2
CL	246	2	2	2
CL	253	2	2	2
CL	260	2	2	2
CL	267	2	2	2
CL	272	2	2	2
CL	274	2	2	2
CL	276	1	1	1
CL	279	1	1	1
CL	281	2	2	2
CL	283	2	2	2
CL	286	2	2	2
CL	288	2	2	2
CL	290	2	2	2
CL	293	2	2	2
CL	295	2	2	2
CL	297	2	2	2
CL	300	2	2	2
CL	302	2	2	2
CL	307	1.5	1.5	1.5
CL	309	2	2	2
CL	314	2	2	2
CL	316	2	2	2
CL	321	1.5	1	2
CL	323	1.5	1	2
CL	325	1.75	1.5	2
CL	328	2	2	2
CL	330	2	2	2
CL	335	1	1	1
CL	337	1.5	1.5	1.5
CL	342	2	2	2
CL	344	1.75	1.5	2
CL	349	2	2	2
CL	351	2	2	2
CL	356	2	2	2
CL	358	2	2	2
CL	360	2	2	2
CL	363	1	1	1
CL	367	1	1	1
CL	370	1.75	1.5	2
CL	372	1.75	1.5	2
CL	377	0.5	0	1
CL	379	0.5	0	1
CL	386	0.5	0	1
CL	388	0.75	0.5	1
CL	391	0.75	0.5	1
CL	393	0.75	0.5	1
CL	395	0.5	0	1
CL	398	0.5	0	1
CL	400	0.5	0	1
CL	402	0.5	0	1
CL	405	0.5	0	1
CL	407	0.5	0	1
CL	409	1	1	1
CL	412	2	2	2
CL	414	2	2	2
CL	414	2	2	2
CL	419	0.75	0.5	1
CL	421	0.75	0.5	1
CL	423	0.75	0.5	1
CL	426	1.75	1.5	2
CL	430	0.5	0	1
CL	433	0.5	0	1
CL	435	0.5	0	1
CL	437	0.5	0	1
CL	440	0.5	0	1
CL	442	0.5	0	1
CL	447	0.5	0.5	0.5
CL	451	1	1	1
CL	454	2	2	2
CL	456	2	2	2
CL	461	1	1	1
CL	463	1	1	1
CL	465	1	1	1
CL	468	1	1	1
CL	470	1	1	1
CM	92	2	2	2
CM	99	2	2	2
CM	106	2	2	2
CM	113	2	2	2
CM	120	2	2	2
CM	127	2	2	2
CM	134	2	2	2
CM	141	2	2	2
CM	148	2	2	2
CM	155	2	2	2
CM	162	2	2	2
CM	169	2	2	2
CM	176	2	2	2
CM	183	2	2	2
CM	190	2	2	2
CM	197	2	2	2
CM	204	2	2	2
CM	210	2	2	2
CM	218	2	2	2
CM	225	2	2	2
CM	232	2	2	2
CM	238	2	2	2
CM	246	2	2	2
CM	253	2	2	2
CM	260	2	2	2
CM	267	2	2	2
CM	272	2	2	2
CM	274	2	2	2
CM	276	2	2	2
CM	279	2	2	2
CM	281	2	2	2
CM	283	2	2	2
CM	286	2	2	2
CM	288	2	2	2
CM	290	2	2	2
CM	293	2	2	2
CM	295	2	2	2
CM	297	2	2	2
CM	300	2	2	2
CM	302	2	2	2
CM	307	2	2	2
CM	309	2	2	2
CM	314	2	2	2
CM	316	2	2	2
CM	321	2	2	2
CM	323	2	2	2
CM	325	2	2	2
CM	328	2	2	2
CM	330	2	2	2
CM	335	1.5	1.5	1.5
CM	337	1.75	1.5	2
CM	342	2	2	2
CM	344	2	2	2
CM	349	2	2	2
CM	351	2	2	2
CM	356	2	2	2
CM	358	2	2	2
CM	360	2	2	2
CM	363	1.75	1.5	2
CM	367	1.75	1.5	2
CM	370	1.75	1.5	2
CM	372	1.75	1.5	2
CM	377	1.75	1.5	2
CM	379	2	2	2
CM	386	2	2	2
CM	388	2	2	2
CM	391	2	2	2
CM	393	2	2	2
CM	395	2	2	2
CM	398	2	2	2
CM	400	1	1	1
CM	402	2	2	2
CM	405	2	2	2
CM	407	2	2	2
CM	409	2	2	2
CM	412	2	2	2
CM	414	2	2	2
CM	414	2	2	2
CM	419	0.75	0.5	1
CM	421	1	1	1
CM	423	1	1	1
CM	426	1	1	1
CM	430	0.75	0.5	1
CM	433	1.25	1.5	1
CM	435	1.5	1.5	1.5
CM	437	1.5	1.5	1.5
CM	440	1.75	1.5	2
CM	442	2	2	2
CM	447	0.5	0.5	0.5
CM	451	2	2	2
CM	454	1.5	1	2
CM	456	1.75	1.5	2
CM	461	1	1	1
CM	463	1	1	1
CM	465	1	1	1
CM	468	2	2	2
CM	470	2	2	2
CM	475	1	1	1
CM	477	1	1	1
CM	479	1	1	1
CM	482	2	2	2
CM	484	2	2	2
CM	489	2	2	2
CM	493	2	2	2
CM	496	2	2	2
CM	498	2	2	2
CM	503	2	2	2
CM	505	2	2	2
CM	507	2	2	2
CM	510	2	2	2
CM	512	2	2	2
CM	514	2	2	2
CM	517	2	2	2
CM	519	2	2	2
CM	521	2	2	2
CM	524	2	2	2
CM	526	2	2	2
CM	531	2	2	2
CM	533	2	2	2
CM	535	2	2	2
CM	538	2	2	2
CM	540	2	2	2
CM	545	1.5	1.5	1.5
CM	547	2	2	2
CM	550	2	2	2
CM	554	2	2	2
CM	559	1.75	1.5	2
CM	561	2	2	2
CM	563	2	2	2
CM	566	2	2	2
CM	568	2	2	2
CM	573	1	1	1
CM	575	1.5	1.5	1.5
CM	577	2	2	2
CM	580	2	2	2
CM	587	1.5	1.5	1.5
CM	589	2	2	2
CM	591	2	2	2
CM	594	2	2	2
CM	596	2	2	2
CN	92	2	2	2
CN	99	2	2	2
CN	106	2	2	2
CN	113	2	2	2
CN	120	2	2	2
CN	127	2	2	2
CN	134	2	2	2
CN	141	2	2	2
CN	148	1.75	1.5	2
CN	155	2	2	2
CN	162	2	2	2
CN	169	2	2	2
CN	176	2	2	2
CN	183	2	2	2
CN	190	2	2	2
CN	197	2	2	2
CN	204	2	2	2
CN	210	2	2	2
CN	218	2	2	2
CN	225	1.75	1.5	2
CN	232	2	2	2
CN	238	2	2	2
CN	246	2	2	2
CN	253	2	2	2
CN	260	2	2	2
CN	267	2	2	2
CN	272	2	2	2
CN	274	2	2	2
CN	276	2	2	2
CN	279	2	2	2
CN	281	2	2	2
CN	283	2	2	2
CN	286	2	2	2
CN	288	2	2	2
CN	290	2	2	2
CN	293	2	2	2
CN	295	2	2	2
CN	297	2	2	2
CN	300	2	2	2
CN	302	2	2	2
CN	307	2	2	2
CN	309	2	2	2
CN	314	2	2	2
CN	316	2	2	2
CN	321	1.5	1	2
CN	323	2	2	2
CN	325	2	2	2
CN	328	2	2	2
CN	330	2	2	2
CN	335	2	2	2
CN	337	2	2	2
CN	342	2	2	2
CN	344	2	2	2
CN	349	1.5	1.5	1.5
CN	351	2	2	2
CN	356	2	2	2
CN	358	2	2	2
CN	360	2	2	2
CN	363	1.75	1.5	2
CN	367	2	2	2
CN	370	2	2	2
CN	372	2	2	2
CN	377	2	2	2
CN	379	2	2	2
CN	386	2	2	2
CN	388	2	2	2
CN	391	2	2	2
CN	393	2	2	2
CN	395	2	2	2
CN	398	2	2	2
CN	400	1.5	1.5	1.5
CN	402	2	2	2
CN	405	2	2	2
CN	407	2	2	2
CN	409	2	2	2
CN	412	2	2	2
CN	414	2	2	2
CN	414	2	2	2
CN	419	0.75	0.5	1
CN	421	2	2	2
CN	423	2	2	2
CN	426	2	2	2
CN	430	1	1	1
CN	433	2	2	2
CN	435	2	2	2
CN	437	2	2	2
CN	440	2	2	2
CN	442	2	2	2
CN	447	0.5	0.5	0.5
CN	451	2	2	2
CN	454	2	2	2
CN	456	2	2	2
CN	461	1	1	1
CN	463	1.5	1.5	1.5
CN	465	1.75	1.5	2
CN	468	2	2	2
CN	470	2	2	2
CN	475	2	2	2
CN	477	2	2	2
CN	479	2	2	2
CN	482	1.5	1.5	1.5
CN	484	2	2	2
CN	489	2	2	2
CO	92	2	2	2
CO	99	2	2	2
CO	106	1.25	0.5	2
CO	113	1.25	0.5	2
CO	120	1	0	2
CO	127	1	0	2
CO	134	1	0	2
CO	141	1.25	0.5	2
CO	148	1.5	1	2
CO	155	1.25	0.5	2
CO	162	1.25	0.5	2
CO	169	1.25	0.5	2
CO	176	1	0	2
CO	183	0.75	0.5	1
CO	190	1	0	2
CO	197	1.5	1	2
CO	204	1.25	0.5	2
CO	210	1.25	0.5	2
CO	218	2	2	2
CO	225	1	0	2
CO	232	1	0	2
CO	238	1	0	2
CO	246	1	0	2
CO	253	1	0	2
CO	260	1	0	2
CO	267	0.5	0	1
CO	272	0.5	0	1
CO	274	0.5	0	1
CO	276	0.5	0	1
CO	279	0.5	0	1
CO	281	0.5	0	1
CO	283	0.75	0.5	1
CO	286	1	1	1
CO	288	1	1	1
CO	290	1	1	1
CO	293	0.5	0	1
CO	295	0.5	0	1
CO	297	0.5	0	1
CO	300	0.75	0.5	1
CO	302	1	1	1
CO	307	0	0	0
CO	309	0	0	0
CO	314	0.25	0	0.5
CO	316	0.25	0	0.5
CO	321	0	0	0
CO	323	0	0	0
CO	325	0	0	0
CO	328	0	0	0
CO	330	0	0	0
CO	335	0	0	0
CO	337	0	0	0
CP	92	2	2	2
CP	99	2	2	2
CP	106	2	2	2
CP	113	2	2	2
CP	120	2	2	2
CP	127	2	2	2
CP	134	2	2	2
CP	141	2	2	2
CP	148	2	2	2
CP	155	2	2	2
CP	162	1.75	1.5	2
CP	169	2	2	2
CP	176	2	2	2
CP	183	2	2	2
CP	190	2	2	2
CP	197	2	2	2
CP	204	2	2	2
CP	210	2	2	2
CP	218	2	2	2
CP	225	2	2	2
CP	232	2	2	2
CP	238	2	2	2
CP	246	1.75	1.5	2
CP	253	2	2	2
CP	260	2	2	2
CP	267	2	2	2
CP	272	2	2	2
CP	274	2	2	2
CP	276	2	2	2
CP	279	2	2	2
CP	281	2	2	2
CP	283	2	2	2
CP	286	2	2	2
CP	288	2	2	2
CP	290	2	2	2
CP	293	2	2	2
CP	295	2	2	2
CP	297	2	2	2
CP	300	2	2	2
CP	302	2	2	2
CP	307	0.5	1	0
CP	309	1.25	1.5	1
CP	314	2	2	2
CP	316	2	2	2
CP	321	2	2	2
CP	323	2	2	2
CP	325	2	2	2
CP	328	2	2	2
CP	330	2	2	2
CP	335	2	2	2
CP	337	2	2	2
CP	342	2	2	2
CP	344	2	2	2
CP	349	1.5	1.5	1.5
CP	351	1.75	1.5	2
CP	356	2	2	2
CP	358	2	2	2
CP	360	2	2	2
CP	363	1.5	1.5	1.5
CP	367	1.75	2	1.5
CP	370	2	2	2
CP	372	2	2	2
CP	377	2	2	2
CP	379	2	2	2
CP	386	2	2	2
CP	388	2	2	2
CP	391	2	2	2
CP	393	2	2	2
CP	395	2	2	2
CP	398	2	2	2
CP	400	1	1	1
CP	402	1	1	1
CP	405	1	1	1
CP	407	2	2	2
CP	409	2	2	2
CP	412	2	2	2
CP	414	2	2	2
CP	414	2	2	2
CP	419	2	2	2
CP	421	2	2	2
CP	423	2	2	2
CP	426	2	2	2
CP	430	1.5	1.5	1.5
CP	433	2	2	2
CP	435	2	2	2
CP	437	2	2	2
CP	440	2	2	2
CP	442	2	2	2
CP	447	2	2	2
CP	451	2	2	2
CP	454	2	2	2
CP	456	2	2	2
CP	461	2	2	2
CP	463	2	2	2
CP	465	2	2	2
CP	468	2	2	2
CP	470	2	2	2
CP	475	2	2	2
CP	477	2	2	2
CP	479	2	2	2
CP	482	2	2	2
CP	484	2	2	2
CP	489	2	2	2
CP	493	2	2	2
CP	496	2	2	2
CP	498	2	2	2
CP	503	2	2	2
CP	505	2	2	2
CP	507	2	2	2
CP	510	2	2	2
CP	512	2	2	2
CP	514	2	2	2
CP	517	2	2	2
CP	519	2	2	2
CP	521	2	2	2
CP	524	2	2	2
CP	526	2	2	2
CP	531	2	2	2
CP	533	2	2	2
CP	535	2	2	2
CP	538	2	2	2
CP	540	2	2	2
CP	545	1.5	1.5	1.5
CP	547	2	2	2
CP	550	2	2	2
CP	554	1.75	1.5	2
CP	559	1.75	1.5	2
CP	561	1.75	1.5	2
CP	563	2	2	2
CP	566	2	2	2
CP	568	2	2	2
CP	573	2	2	2
CP	575	2	2	2
CP	577	2	2	2
CP	580	2	2	2
CP	587	1.5	1.5	1.5
CP	589	1.75	1.5	2
CP	591	1.75	1.5	2
CP	594	2	2	2
CP	596	2	2	2
CQ	92	2	2	2
CQ	99	2	2	2
CQ	106	1.25	0.5	2
CQ	113	1.25	0.5	2
CQ	120	1.75	1.5	2
CQ	127	1.75	1.5	2
CQ	134	1.25	0.5	2
CQ	141	1.75	1.5	2
CQ	148	1.5	1	2
CQ	155	1.75	1.5	2
CQ	162	1.25	0.5	2
CQ	169	1.75	1.5	2
CQ	176	1.5	1	2
CQ	183	2	2	2
CQ	190	1.25	0.5	2
CQ	197	3	1	5
CQ	204	1.25	0.5	2
CQ	210	1.25	0.5	2
CQ	218	2	2	2
CQ	225	1.5	1	2
CQ	232	1.75	1.5	2
CQ	238	2	2	2
CQ	246	2	2	2
CQ	253	2	2	2
CQ	260	1.5	1	2
CQ	267	0.5	0	1
CQ	272	0.5	0	1
CQ	274	2	2	2
CQ	276	0.75	0.5	1
CQ	279	1	1	1
CQ	281	2	2	2
CQ	283	2	2	2
CQ	286	2	2	2
CQ	288	2	2	2
CQ	290	2	2	2
CQ	293	0.5	0	1
CQ	295	1.25	0.5	2
CQ	297	1.5	1	2
CQ	300	1.5	1	2
CQ	302	1.5	1	2
CQ	307	0.75	0.5	1
CQ	309	1.5	1	2
CQ	314	1.5	1	2
CQ	316	1.5	1	2
CQ	321	1.25	0.5	2
CQ	323	1.25	0.5	2
CQ	325	1.5	1	2
CQ	328	1.75	1.5	2
CQ	330	1.75	1.5	2
CQ	335	0.5	0	1
CQ	337	0.5	0	1
CQ	342	0.5	0	1
CQ	344	2	2	2
CQ	349	0.5	0	1
CQ	351	0.5	0	1
CQ	356	0.5	0	1
CQ	358	0.5	0	1
CQ	360	0.5	0	1
CQ	363	0.25	0	0.5
CQ	367	0.25	0	0.5
CQ	370	0.5	0	1
CQ	372	1	1	1
CQ	377	0.75	0.5	1
CQ	379	0.75	0.5	1
CQ	386	0.5	0	1
CQ	388	0.5	0	1
CQ	391	2	2	2
CQ	393	2	2	2
CQ	395	2	2	2
CQ	398	0.5	0	1
CQ	400	0.5	0	1
CQ	402	2	2	2
CQ	405	2	2	2
CQ	407	1	1	1
CQ	409	1	1	1
CQ	412	1	1	1
CQ	414	1	1	1
CQ	414	0.5	0	1
CQ	419	0.5	0	1
CQ	421	1	0	2
CQ	423	1	0	2
CQ	426	1.5	1	2
CQ	430	0.5	0	1
CQ	433	1	1	1
CQ	435	1.5	1.5	1.5
CQ	437	1.5	1.5	1.5
CQ	440	1.5	1.5	1.5
CQ	442	2	2	2
CQ	447	0.25	0	0.5
CQ	451	0.75	0.5	1
CQ	454	0.5	0.5	0.5
CQ	456	0.75	0	1.5
CQ	461	0.5	0	1
CQ	463	0.75	0	1.5
CQ	465	1	0	2
CQ	468	1.25	0.5	2
CQ	470	1.25	0.5	2
CQ	475	2	2	2
CQ	477	2	2	2
CQ	479	2	2	2
CQ	482	2	2	2
CQ	484	2	2	2
CQ	489	2	2	2
CQ	493	0.5	0	1
CQ	496	0.5	0	1
CQ	498	1.5	1.5	1.5
CQ	503	0.5	0	1
CQ	505	0.5	0	1
CQ	507	1.5	1.5	1.5
CQ	510	0.25	0	0.5
CQ	512	0.5	0	1
CQ	514	0.5	0	1
CQ	517	1	1	1
CQ	519	2	2	2
CQ	521	2	2	2
CQ	524	1.5	1	2
CQ	526	1.5	1	2
CQ	531	1.75	1.5	2
CQ	533	1.75	1.5	2
CQ	535	2	2	2
CQ	538	2	2	2
CQ	540	2	2	2
CQ	545	0.75	0	1.5
CQ	547	1	0	2
CQ	550	1.5	1	2
CQ	554	1	0	2
CQ	559	1.5	1	2
CQ	561	1.5	1	2
CQ	563	1.75	1.5	2
CQ	566	2	2	2
CQ	568	2	2	2

## Sheet: SI Table 3 Weights (low dose)
Supplementary Table 3. Body weight of mice 3 days and 7 days after dual-AAV PHP.eB BE3.9max or TadCBEd treatments at 1.5e13 vg/kg dose.
Mouse ID	Treatment	Weight D+0 (g)	Weight D+3 (g)	% change	Weight D+7 (g)	% change
114200	BE3.9max	22	21.5	-0.0227273	22.8	0.0363636
114201	BE3.9max	21.9	22.6	0.0319635	22.4	0.0228311
114202	BE3.9max	22.2	22.4	0.00900901	22.3	0.0045045
114202	BE3.9max	17.8	17.5	-0.0168539	18	0.011236
114203	BE3.9max	16	17.1	0.06875	17.9	0.11875
114203	BE3.9max	17.4	17.6	0.0114943	18.2	0.045977
114204	BE3.9max	16.8	17.5	0.0416667	18.5	0.10119
114204	BE3.9max	18.4	18.5	0.00543478	19	0.0326087
112448	TadCBEd	24.7	24.5	-0.00809717	24.9	0.00809717
112448	TadCBEd	22.8	23.7	0.0394737	24	0.0526316
112450	TadCBEd	20.1	20.5	0.0199005	23	0.144279
112450	TadCBEd	23.9	24.3	0.0167364	25.3	0.0585774
112451	TadCBEd	18.9	19.2	0.015873	20.6	0.0899471
112451	TadCBEd	17.9	17.9	0	18.4	0.027933
112453	TadCBEd	17.9	18.1	0.0111732	17.4	-0.027933
112453	TadCBEd	18.9	18.5	-0.021164	18.3	-0.031746

## Sheet: SI Table 4 Human OT
Supplementary Table 4. Sequences of 299 CIRCLE-seq nominated off-target sites in the human genome.
	Genomic Coordinate	Nuclease_Read_Count	Strand	Site_Sequence	Site_Substitution_Number	Gene
hOT-1	1:111032361-111032384	4019	-	GGCAGCCGCTACCTGAGGCATGG	3	CYMP
hOT-2	20:4679968-4679991	2830	+	GGCAGCCGATACCCGGGGCAGGG	0	PRNP
hOT-3	7:143080014-143080037	2589	-	CGGAGCCGGAACCTGGGGCAGAG	6	ZYX
hOT-4	7:1882375-1882398	2090	+	GGCAGCCGAGGCCCAGGGCACGG	3	MAD1L1
hOT-5	3:58000375-58000398	1501	+	GGGAGCAGATACCCAGGGCCTGG	4	FLNB
hOT-6	17:61511410-61511433	1162	-	GGCAGCAGATGCCTGGGGCAAGG	3	CYB561
hOT-7	17:27228307-27228330	1134	+	AGGAACTGATACCTGGGGCAGAG	6	DHRS13
hOT-8	15:100855402-100855425	1002	-	TGCAGTGGATACCTGGGGCAGAG	5	ADAMTS17
hOT-9	17:79133664-79133687	952	+	GCTACCCGATACCAGGGACAGGG	5	AATK
hOT-10	12:117452975-117452998	877	+	TGGAGCCCATACTCAGGGCAAGG	5	FBXW8
hOT-11	17:52382608-52382631	866	-	TTCAGCCGATATCTGGAGCATGG	5	-
hOT-12	4:57518440-57518463	864	-	CAGGGCCGATACTTGGGGCAGGG	6	HOPX
hOT-13	19:17359436-17359459	804	-	GGCAGCTGAAACCCGAGACAGGG	4	USHBP1
hOT-14	3:138856742-138856765	786	+	AGCAGCTGATGCCCAGGACATGG	5	MRPS22
hOT-15	10:134121357-134121380	776	+	GGCAGCCGGAACTCGGGGCATGG	3	STK32C
hOT-16	11:15710732-15710755	766	-	GGCAGCCAATACCTGGAACATGG	4	RP11-396O20.1
hOT-17	14:92955922-92955945	760	-	TCAAGCCGATGCTCGGGGCTAGG	6	SLC24A4
hOT-18	8:49242538-49242561	742	-	AGCCGCAGATACCCAGGGCATGG	4	-
hOT-19	20:1797259-1797282	677	+	GGCAGTAGATACCCAGAGCACGG	4	RP5-968J1.1
hOT-20	17:40220216-40220239	634	-	AGCTGCCGATGCTCAGGGCAGGG	5	ZNF385C
hOT-21	12:122503032-122503055	620	-	AGCAGCCAGTGCCCAGGGCAGGG	5	BCL7A
hOT-22	3:51567673-51567696	552	-	TGGTGCCGAAACCTGGGGCAGGG	5	-
hOT-23	15:66545776-66545799	536	+	GGCAGCCGGGACCCGGGCAGGGC	6	MEGF11
hOT-24	5:133797332-133797355	492	-	GGGAGGCGATACCCAAGGCAGGG	4	RP11-215P8.4
hOT-25	18:49218753-49218776	404	-	AGCAGCCCATATTCGGGACATGG	5	RP11-440L16.1
hOT-26	6:80657517-80657540	390	-	AGGGGCCGATGCCCGGGACAGGG	5	ELOVL4
hOT-27	15:86628662-86628685	372	-	GGCAGCCATTACCAAGGGCATGG	4	RP11-553E24.2
hOT-28	5:141663821-141663844	338	-	GGCGGCCAATACCTGGGGAAGGG	4	-
hOT-29	12:95232482-95232505	300	-	TCCAGCCCATACTCAGGGCATGG	5	MIR492
hOT-30	10:132887631-132887654	294	+	CCCAGCAGAGACCCGGGGCAGTG	5	TCERG1L
hOT-31	12:43070602-43070625	290	-	TAGAGCCCATACCTGGGGCTGGG	6	RP11-25I15.1
hOT-32	17:2031425-2031447	284	+	AGCAGC-GATGCCCAGGGCAAGG		SMG6
hOT-33	1:209423921-209423944	266	-	CGTAGCAGATACCTGGGGCAGGA	5	-
hOT-34	2:62677921-62677944	266	-	GGCAACCGATACCTGGGCAGGGA	6	-
hOT-35	1:2045387-2045410	248	-	GGCACCCAATCCCCAGGGCATGG	4	PRKCZ
hOT-36	5:132669366-132669389	227	+	TGTAGCCGATTCCCAGAGCAAGG	5	FSTL4
hOT-37	6:33257468-33257491	222	+	TGGAGTCGATATCCGGGACGGGG	6	PFDN6
hOT-38	15:78984347-78984370	200	-	CATAGCCGAGACCCAGGCCATGG	6	CHRNB4
hOT-39	7:8160505-8160528	188	+	GAGAGCCGAAGCCCGGGGCTGGG	5	ICA1
hOT-40	11:3938490-3938512	178	-	GGAAGCC-ATACCCAGGGCTGGG		STIM1
hOT-41	20:61885943-61885966	178	-	CGCAGCTGTTACCCGGGGCTGGG	4	NKAIN4
hOT-42	8:48995869-48995892	176	+	TGGAGCCGTTACCTAGGGCAGAG	6	-
hOT-43	21:46153888-46153911	166	+	GGCAGCAGAGACTCAGGGCATGG	4	-
hOT-44	1:18484994-18485017	160	-	GGCAGCAGACACCCGGGCCTGGG	4	IGSF21
hOT-45	X:109246023-109246046	150	+	GGCGGCCGGTCCCCGGGGCTGGG	4	TMEM164
hOT-46	1:198946448-198946471	144	+	GCTAGCCAATACTCAGGGCAGAG	6	-
hOT-47	5:138539722-138539745	144	-	GGCAGTAGATAACTGGGACAGGG	5	SIL1
hOT-48	19:1489744-1489767	142	+	GGCAGCTGAGACCCCGGGCAGGG	3	REEP6
hOT-49	1:210794437-210794460	140	-	TGGAGCTGATACTTGGGGCAGGG	5	HHAT
hOT-50	6:137113093-137113116	134	+	GACAACCGATGCCAGGGGCAGCG	5	MAP3K5
hOT-51	3:135161943-135161966	130	+	AGCAGTAGATAACCAGGACATGG	6	RP11-657O9.1
hOT-52	1:32538532-32538555	122	+	CGCGGCTGATACCCGGGACTGGG	5	TMEM39B
hOT-53	17:40847702-40847725	118	-	GGCAGGCGGTACCCGGGGCCATG	4	CNTNAP1
hOT-54	1:27293521-27293544	114	-	AGCAGCAGATACCCAGGGAAGGA	5	-
hOT-55	18:29580911-29580934	112	+	TGGTGCCGAAACCCAGGACAGGG	6	-
hOT-56	18:74171182-74171205	110	-	AGAAGCCGAAGCTCGGGGCAGGG	5	ZNF516
hOT-57	4:89348758-89348781	110	+	GGTGGCAGATACCCAGGGCAGGG	4	HERC6
hOT-58	17:76301021-76301044	104	-	AGCAGCCAGGACCCGGGGCTGAG	6	-
hOT-59	14:74706065-74706088	102	-	AGCAGCCAATCACCGGGGCCAGG	5	VSX2
hOT-60	15:89124622-89124645	88	-	TTAAGCCCATACCCAGGCCAAGG	6	RP11-97O12.2
hOT-61	20:49574830-49574853	88	+	AGCTGCCGACACCCGGGCCGGGG	5	MOCS3
hOT-62	4:53991818-53991841	88	+	GGAAACAGATACCTGGGGCTAGG	5	SCFD2
hOT-63	11:60615915-60615937	86	-	AGCAGCC-ATACCGGGGACATGG		CCDC86
hOT-64	20:60983936-60983959	84	-	CACAGCCGATCCCCAGGACCCGG	6	RBBP8NL
hOT-65	7:158897900-158897922	84	-	TGCAGCC-ATGCTCGGGGCAAGG		VIPR2
hOT-66	22:19136725-19136748	82	+	TAGAGCCGACACCCGGGCCGCGG	6	GSC2
hOT-67	19:1392971-1392994	70	-	GACCACCGATTCCCGGGGCTGGG	5	NDUFS7
hOT-68	20:29938465-29938488	70	-	GGCTGCTGATACCTGGGGCATGA	4	-
hOT-69	16:49890635-49890658	68	-	GCTGAGCGATGCCCGGGGCACGG	6	ZNF423
hOT-70	1:2403967-2403990	68	-	GGCAGCCGCATCCCAGGGCTAGG	5	PLCH2
hOT-71	4:41937402-41937425	68	+	GGAAGCCGGTACCCGGGTCCTGG	4	TMEM33
hOT-72	8:5599781-5599804	68	-	GGCAGCCGAGACTCGGGAGACGG	4	-
hOT-73	17:18914382-18914405	66	+	ACCAGGCGATACCTGGGACTTGG	6	SLC5A10
hOT-74	5:26626667-26626690	66	+	AACTGCCAATACCCAGGTCAGGG	6	-
hOT-75	20:8000482-8000505	60	-	GGTAACCGACACCCCGGGCAACG	5	TMX4
hOT-76	7:150094991-150095013	60	-	GGCGGCCGC-ACTCGGGGCACGG		ZNF775
hOT-77	16:545253-545276	58	+	AGCAGCCGCCACCCAGGGCCGGG	5	RAB11FIP3
hOT-78	19:55952040-55952063	58	+	GACCGCCGATCCCCGGGGTCAGG	5	SHISA7
hOT-79	17:45005384-45005407	56	-	GGTAGCCGACACCTGAAGCAGGG	5	GOSR2
hOT-80	18:11041935-11041957	56	-	GACAGA-GATACCTGGGGCATGG		PIEZO2
hOT-81	2:8768067-8768090	56	+	AGCAGCCGGTAGCCGGGGCAAAG	4	AC011747.6
hOT-82	5:52995291-52995314	56	+	AACAGTCGTTACCAGGGGCAGGG	5	-
hOT-83	6:168386888-168386911	56	-	GGCAGCCGAACCTGGGGGCTTGG	5	-
hOT-84	8:144793293-144793315	56	-	GGCAGCC-AGACCCGGGTCAGGG		ZNF707
hOT-85	20:2127811-2127834	53	+	GGGCAGAGATGCCCGGGGCAGGG	6	STK35
hOT-86	20:59827920-59827943	52	+	CGTAGCCGCTACCCGGAGCTCGG	5	CDH4
hOT-87	6:135818751-135818774	50	+	CGGAGCCGACACCCGGAGCAGTG	5	AHI1
hOT-88	17:77652158-77652180	46	-	AGCAGCC-ATTCCTGGGGCACGG		-
hOT-89	22:30793474-30793497	46	+	GGCAGCCGGGCCCTGGGGCAGGG	4	SEC14L2
hOT-90	2:46183118-46183141	46	-	CGCAGCGGTTACCCGGGGCTGAG	5	PRKCE
hOT-91	5:87692322-87692345	46	+	GGCATCTGATACTAGGGGCATGG	4	TMEM161B-AS1
hOT-92	2:20345695-20345718	44	+	GACAGCCAAGTCCCAGGGCAAGG	5	-
hOT-93	7:32459239-32459262	44	-	GGGAGCCGAAGCCCAGGGCTAGG	5	-
hOT-94	15:28008804-28008827	42	+	GGCAGCAGATGCCCAGGGCACAG	4	OCA2
hOT-95	16:3515850-3515873	42	+	AGACCCCGATACCCAGGGTAGGG	6	NAA60
hOT-96	X:111466055-111466079	42	-	GTCAGCAGTATACCAGGGGCAGGG		-
hOT-97	12:133199814-133199837	40	-	TGAGGCCGATGCCCGAGGCTGGG	6	POLE
hOT-98	12:3311857-3311880	40	-	AGCAGCCCACACCCCAGGCAGGG	5	TSPAN9
hOT-99	22:20194266-20194289	40	+	GGCACACGGTACCCAGGGCAGGG	4	LINC00896
hOT-100	4:81105448-81105470	38	-	GGCAGC-GTTCCCCGGGGCGGGG		PRDM8
hOT-101	9:139735673-139735696	38	-	GGCAGCCTGGGCCCGGGGCAGCG	5	RABL6
hOT-102	10:134471307-134471329	36	-	GGCAGC-GAGCCCCAGGGCAGGG		INPP5A
hOT-103	12:6420049-6420072	36	+	GGCGGCCGGGACCCGGGGCCTGG	4	PLEKHG6
hOT-104	4:78339412-78339435	36	-	GGCTACCGATACTCTGGACAAGG	5	CCNG2
hOT-105	6:160752874-160752897	36	-	GGTACCTGATACCCGGGACTAGG	5	-
hOT-106	10:102415823-102415846	34	+	GTCCACCGATCCCCAGGGCAGTG	6	-
hOT-107	16:89120761-89120784	34	+	TGGAGCCGACCCCCAGGGCATGG	5	CTD-2555A7.2
hOT-108	20:57965702-57965725	34	-	GGCAGCCAATAGCCTGGGGGCAG	6	-
hOT-109	3:13728720-13728743	34	+	GGCAGCCTCTGCCCAGGGCTGGG	5	LINC00620
hOT-110	5:92909919-92909942	34	+	AGCAGCCGATATCTGGGGGCTGG	5	NR2F1-AS1
hOT-111	17:73584779-73584802	32	+	CCACGCAGATACCCGGGGCCGGG	6	MYO15B
hOT-112	19:2111254-2111277	32	-	GGCAGCCGCTCCCAGGGGCAGGG	3	AP3D1
hOT-113	19:41198736-41198759	32	-	GCATGTCGATACCCGGGGACTGG	6	ADCK4
hOT-114	5:139058605-139058627	32	-	GGCAGCCCAT-CCCGGGGCAGGG		CXXC5
hOT-115	9:124436692-124436715	32	-	CCCAGCCCACACCCAGGGCAAGG	5	DAB2IP
hOT-116	11:75152447-75152469	30	+	CACAGCC-ATGCCCGGGGCAAGG		GDPD5
hOT-117	16:65407136-65407159	30	-	GGCAGCTGATAACCAGGGCAGGA	4	RP11-256I9.3
hOT-118	20:62595411-62595434	30	+	GGCAGCCCCTACCTGGAGCTGGG	5	ZNF512B
hOT-119	5:141253948-141253971	30	-	GGCAGCCAGGGCCCGGGGAAGGG	5	PCDH1
hOT-120	5:170735582-170735605	30	+	CGCGGCCGAAACCCGGGCGGGGG	6	TLX3
hOT-121	5:511724-511747	30	+	CGTGGCCGAAACCCAGGACACGG	6	SLC9A3
hOT-122	16:57660924-57660947	28	-	GTGGGCCAATACCTGGGGCAGGG	5	GPR56
hOT-123	20:24480341-24480363	28	-	AGCAGCCTCTACCCGGG-CAGGG		SYNDIG1
hOT-124	22:41832508-41832531	28	-	TGCGGCCGATGGCCAGGGCAGCG	6	TOB2
hOT-125	2:129769727-129769750	28	+	GGCTGCAGATACCTGGGGGAGGG	4	-
hOT-126	5:157970972-157970995	28	-	GTTAGCCAATATCCAAGGCAAGG	6	-
hOT-127	9:139294482-139294505	28	-	AGGAGCGGATAGCCGAGGCCCGG	6	SNAPC4
hOT-128	10:106536990-106537013	26	+	GGAAACCGATACCCAGACAAGGG	6	SORCS3
hOT-129	11:79682296-79682319	26	-	CCCAGCCGATTCTCAGGACATGG	6	-
hOT-130	19:34228323-34228346	26	-	GGCAGCCAATACCCAGTGCTAGG	4	CHST8
hOT-131	20:16736525-16736547	26	+	GGCAGCAG-TACCCTGGGCAAGG		OTOR
hOT-132	20:24872522-24872545	26	+	GGCAGCCGGTACTCGGGATGGGG	5	-
hOT-133	22:45064175-45064198	26	+	GGACCCCGATCCCCGGGACAGGG	5	PRR5
hOT-134	2:30733275-30733298	26	-	AGCAGCCAATACCAGGAGCAAGA	5	LCLAT1
hOT-135	9:129444570-129444593	26	-	TCCAGCCGACACCTGGGGGATGG	5	LMX1B
hOT-136	9:130154394-130154417	26	+	TCCAGCCCACACCTGGGGCAGGG	5	GARNL3
hOT-137	X:100060151-100060174	26	+	AACAACAGATACCCAGGCCAAGG	6	RP3-347M6.2
hOT-138	X:153132446-153132469	26	+	AGCAACAGACACCCAGGTCATGG	6	L1CAM
hOT-139	1:203854621-203854644	25	-	AACAGCAGTTACCAGGGGCAGGG	5	-
hOT-140	20:4091660-4091683	24	-	AGCAGCTGGCACCTGGGGCAGGG	5	-
hOT-141	2:233847773-233847795	24	-	GGCAGCC-ATCCCCAGGGCAGGG		NGEF
hOT-142	4:83117879-83117902	24	-	TGTAGCCGACACCTGGGCCAAGG	5	-
hOT-143	5:83382650-83382673	24	-	GACAGAGGATACCTGGGGCCCTG	6	EDIL3
hOT-144	7:100849770-100849793	24	+	GCAGGCAGATACACGGGGCAGGG	5	PLOD3
hOT-145	10:22872310-22872333	22	+	AGTAGCCTATGCCTGGGGCTGGG	6	PIP4K2A
hOT-146	10:73422516-73422539	22	-	TACAGGCGATACCCAGGGAAGGG	5	CDH23
hOT-147	11:56099457-56099479	22	+	AGCAGCTG-TACCCGGGTCAGGG		OR8K2P
hOT-148	17:47799818-47799841	22	+	AGAAGCCGCTACCCTAGGCAGGG	5	FAM117A
hOT-149	17:48755529-48755552	22	+	AGCAGCCTGAACCCGGGGCTGGT	6	ABCC3
hOT-150	9:138971932-138971954	22	-	GGCAGCC-ACGCCCGGGGTAGGG		NACC2
hOT-151	11:112834274-112834297	20	-	GGCAGCGGAGACCCAGGGCCAGG	4	NCAM1
hOT-152	16:5657249-5657272	20	+	CAAAGCTGATACTCGGGGCAGTG	6	RP11-124K4.1
hOT-153	1:31769173-31769196	20	+	GGATGCTTAAACCCGGGTCAGGG	6	SNRNP40
hOT-154	1:48672406-48672429	20	-	GGCAGCTAATACTAGAGACATGG	6	RP5-1024N4.2
hOT-155	3:128409247-128409270	20	-	TCCTGCCGATACCTAGGGCAAAG	6	-
hOT-156	6:159654239-159654262	20	+	GGCAGCCCATCTCCCGGGGCTGG	6	FNDC1
hOT-157	10:5567865-5567888	18	+	GGCACCCAATGCCCAGGCCAGGG	5	CALML3
hOT-158	11:260446-260469	18	-	GGAACCCAATACCCAGAGCTGGG	6	-
hOT-159	1:145139432-145139455	18	-	AGCAGCCGGTACCCAGACCAGTG	6	NUDT4P1
hOT-160	1:22971789-22971812	18	-	GCCATCAGCTACCCTGGGCAGGG	5	C1QC
hOT-161	20:3154296-3154319	18	+	GGCAGCCAATGCCCGGGCTGGGG	5	LZTS3
hOT-162	5:54523389-54523412	18	-	GGAAGACGGTACCCAGGGCGAGG	5	CCNO
hOT-163	10:87388738-87388761	16	+	GGCGGCCCATGACCTGGGCAGGA	6	GRID1
hOT-164	12:124511582-124511605	16	+	GGCAGCCGAGCCCCAGGGAAGGG	4	FAM101A
hOT-165	13:65536690-65536713	16	-	GGCAGCTGGTAACCAGGGCTGGG	5	LGMNP1
hOT-166	16:31075422-31075444	16	+	GGCGGCCGC-ACTCGGGGCACGG		ZNF668
hOT-167	19:18536048-18536071	16	-	GGTACCCCACACCCAGGGCACGG	5	SSBP4
hOT-168	1:115300494-115300517	16	-	GGTAGCAGAAACCCAGGGGAAGG	5	CSDE1
hOT-169	1:119549578-119549601	16	+	GGCAGCCGCCGCTCGGAGCAAGG	5	-
hOT-170	1:34586954-34586977	16	-	AGCAGAAGAGACCCGGGACAGGG	5	CSMD2
hOT-171	2:234382215-234382238	16	+	GGCACCAGATGCCCGGGCAGGGG	6	USP40
hOT-172	3:124860321-124860345	16	-	AGCAGCCGCCTACCCAGGGCAAGG		SLC12A8
hOT-173	5:175085128-175085151	16	+	CGGAGCCAATACCCGCGGCAGCA	6	HRH2
hOT-174	7:6687883-6687906	16	+	GGCAGCCTGCCCCCGGGGCACAG	5	ZNF316
hOT-175	8:95960762-95960785	16	+	GGGGGCCGGTGGCCGGGTCACGG	6	TP53INP1
hOT-176	9:38278616-38278639	16	+	GGCAGCCTGCACTTGGGGCAGGG	5	-
hOT-177	11:63998111-63998134	14	+	GGCTGCGGATGCCCGGGTCAGAG	5	NUDT22
hOT-178	12:109702819-109702842	14	-	GACAGTGGCTGCCCGGGGCTGGG	6	ACACB
hOT-179	12:128641720-128641743	14	+	GTAAGACAATACCCAGGCCAGGG	6	-
hOT-180	17:57592-57616	14	-	GGCAGCCTGGTACCCGGGGCACAG		RPH3AL
hOT-181	17:76350060-76350083	14	-	GGAAACCGAGACCCAGAGAAGGG	6	SOCS3
hOT-182	19:17650364-17650387	14	-	CAAAGCCGAGACACGGGGCGGGG	6	FAM129C
hOT-183	1:2725055-2725078	14	+	GGCAGTCAACACCCGGGGGCCTG	6	RP11-740P5.2
hOT-184	1:48187111-48187134	14	+	TGCAGCCTGTACCCAGGGCAGAG	5	-
hOT-185	2:109527390-109527413	14	+	GGGGGCCGTCACCTGGGGCAGAG	6	EDAR
hOT-186	2:119604006-119604029	14	-	GGCACCAAATACCCGGAGCACGG	4	EN1
hOT-187	3:133970976-133970999	14	-	AGCAGCTGCTCCCCGAGGCACGG	5	RYK
hOT-188	3:138211422-138211445	14	+	GGCAGTGGGCACCCAGGGCAGGG	5	CEP70
hOT-189	3:58628979-58629002	14	-	GGCAGCAGCTACTGTGGGCCAGG	6	FAM3D
hOT-190	4:2066204-2066227	14	+	TGCAGCAGATCCCGGGGCCAGGC	6	NAT8L
hOT-191	5:16678955-16678978	14	-	GCAGGCAGATTCCCAGGGCAAGG	6	MYO10
hOT-192	6:16760634-16760657	14	-	GGCAGCCGCCGCCCGGAGCCGGG	5	ATXN1
hOT-193	8:22445929-22445952	14	-	GTGGGCCGATGCCCAGGGCCAGG	6	PDLIM2
hOT-194	8:37962551-37962574	14	-	GGAGGCCGATTCCAGGGGCGAGG	5	ASH2L
hOT-195	11:1478045-1478068	12	-	TGCAGCCACAGCTCGGGGCAGGG	6	BRSK2
hOT-196	12:111201640-111201664	12	+	GACAGCCAGATCCCAGGGGCATGG		-
hOT-197	12:133264606-133264629	12	+	GCCCGCCCAGACCCGGGGGTCGG	6	PXMP2
hOT-198	14:102706662-102706685	12	+	TGGTGCCGAAACCCGGGACAGGA	6	MOK
hOT-199	14:70390455-70390478	12	+	TGCAGACAGTACCCAAGGCAGGG	6	SMOC1
hOT-200	15:40628799-40628821	12	-	GGCAGCAAAG-CCCGGGGCAAGG		C15orf52
hOT-201	16:73956168-73956191	12	+	GGAAGCAAATACCTGAGTCAGGG	6	-
hOT-202	19:58786342-58786365	12	+	GACAGCCAAAACCCTGGTCAGGG	5	ZNF544
hOT-203	1:40174483-40174506	12	-	CCCAGCCGAGGCCCTGGGCATGG	5	PPIE
hOT-204	20:18936509-18936532	12	-	AGCAGCCTAGACCCAGACCATGG	6	-
hOT-205	20:59616734-59616757	12	+	GGCAGCCAGAACCCAGGGAAGGG	5	-
hOT-206	3:64018269-64018292	12	+	AACAGAGGATACCAGGGGCTGGG	6	-
hOT-207	5:172661247-172661270	12	+	GGCACCAGAAACCCGGGTCGTGG	5	NKX2-5
hOT-208	9:87702686-87702709	12	+	GGCAGTAGATTCCCAGGGCATGA	5	-
hOT-209	10:34594182-34594205	10	-	CCCAGCCCATACCTGGGGCCTGG	5	PARD3
hOT-210	10:5916746-5916769	10	+	TGTAGCTGAAACCCGAGGCATGG	5	ANKRD16
hOT-211	11:123065862-123065885	10	+	GGGAGCCGGGACCAGGGTCAGGG	5	CLMP
hOT-212	13:72703758-72703782	10	-	GGCACCCTGATACCCGAGCCAGGG		-
hOT-213	15:74617722-74617745	10	-	AGCAGGTGTTACCCGGGGTAGGG	5	CCDC33
hOT-214	15:91537330-91537353	10	-	GGTAGTCGAGGCCCGGGGCCCGG	5	VPS33B
hOT-215	15:97509029-97509052	10	-	AGCATCCAATACCCAGGGCTGTG	6	-
hOT-216	17:79046795-79046818	10	-	GGCACCCAATACCCAGGGCTGTG	5	BAIAP2
hOT-217	17:79497299-79497321	10	+	GGCAGCTT-TACCCGGGGCCTGG		FSCN2
hOT-218	1:28864263-28864286	10	-	AGCAGGAGAAACCTGGGACATGG	6	RCC1
hOT-219	1:42078712-42078735	10	+	GGCAGAGGATTCCCTGGGCAGGG	4	HIVEP3
hOT-220	1:45476670-45476693	10	+	CGGAGCCGGTACCGGGGGCTGGG	5	HECTD3
hOT-221	20:16068292-16068315	10	+	AGCAGATGATACCAGAGGCTGGG	6	-
hOT-222	20:21111813-21111836	10	-	GGCAGCCAAAACCAGGGGGCTGG	5	PLK1S1
hOT-223	20:60625036-60625059	10	+	AGCAGCCTGTCCCCAAGGCAGGG	6	TAF4
hOT-224	2:10218615-10218638	10	-	GGCAGCTGGTGCCCAGGGCATGG	4	CYS1
hOT-225	7:1425190-1425213	10	-	CACAGGTGATACCCGGGGCTGGG	5	-
hOT-226	7:38475859-38475882	10	+	AGCACCTGATACCTGAGACATGG	6	AMPH
hOT-227	8:139792959-139792982	10	+	GGCAGGCGATACCCGGGGGGCAA	5	COL22A1
hOT-228	8:141624938-141624961	10	-	AGCAGCAGTTACCGAGGGCACGG	5	AGO2
hOT-229	9:132484364-132484387	10	-	GGCAGCCTTCACCCAGGACTGGG	6	PRRX2
hOT-230	10:134019429-134019452	8	+	GGCAGCCAACATCCAGGGCGGGG	5	STK32C
hOT-231	11:19139082-19139105	8	+	TGGGGCCGGTACCCGGAGCCCGG	6	ZDHHC13
hOT-232	11:46340850-46340873	8	+	GGCAGCAGATCCCAGGGCCAGGC	5	CREB3L1
hOT-233	12:120638729-120638752	8	-	GACGGCCGCTGCCCTAGGCAGGG	6	RPLP0
hOT-234	12:125102406-125102429	8	+	GGCGGCAGAAACACAGTGCACGG	6	-
hOT-235	14:58016960-58016983	8	-	TGCAGCCCACACTCAAGGCAGGG	6	-
hOT-236	14:65427872-65427895	8	+	GACACCCAATCCCCAGGGCCAGG	6	RAB15
hOT-237	14:80867987-80868010	8	+	GGCAGAATATACCTGAGACATGG	6	DIO2-AS1
hOT-238	14:99830726-99830749	8	+	TGGGGCTGATACCTGGGGCAAAG	6	AL132819.1
hOT-239	16:4368198-4368221	8	-	GGCAGGAGACTCCCAGGCCAGGG	6	GLIS2
hOT-240	16:67960643-67960666	8	-	GGCAGGCGATCCCGGGACCAGGA	6	PSKH1
hOT-241	16:85661919-85661941	8	+	TGCAGCTGACACC-GGGGCAGGG		GSE1
hOT-242	18:71808980-71809003	8	-	GCCAGCTGATGCCTAGGGCAAGG	5	FBXO15
hOT-243	19:12992056-12992079	8	+	CGCAGCCGGACCCCGGGGCGATG	6	DNASE2
hOT-244	1:204168806-204168829	8	-	GGCCCAGGACACCCGGGGCAGGT	6	GOLT1A
hOT-245	1:223289072-223289095	8	-	AGCAGCCACCACCCGAGCCATGG	6	TLR5
hOT-246	1:5721662-5721685	8	-	AGCAGCCTTGGCCCGGGGCCAGG	6	RP11-154H17.1
hOT-247	1:88468292-88468315	8	-	GGCAGTCAGAACCCAGGGCAAGT	6	-
hOT-248	20:48653583-48653606	8	-	GCCAGTCGTTACCCGAGGCAGAG	5	TRERNA1
hOT-249	20:60757960-60757983	8	+	TGCTTCCGCTACCAGGGACAAGG	6	SS18L1
hOT-250	22:30662079-30662102	8	-	GGCAGCAGATACCTGGGGAGGCG	5	OSM
hOT-251	22:46992966-46992989	8	-	GGCCGCCGATTCCCAGGGGAGGG	4	GRAMD4
hOT-252	22:48014209-48014232	8	-	AGCAGCCGAGCTCCAGGGCGGGG	6	LINC00898
hOT-253	2:31459615-31459638	8	-	TATAGCCGAGACCCTGGGCAAGG	5	EHD3
hOT-254	2:42092207-42092230	8	-	GGCAGCTGCTGCCCAGGGCAGCG	5	-
hOT-255	3:134658539-134658562	8	-	GGCAGCAGATGCTCAGGGCTGGG	5	EPHB1
hOT-256	3:184903575-184903598	8	-	AACAGAGGATACCAGAGGCAGGG	6	EHHADH
hOT-257	3:68015817-68015841	8	-	GGCAGCAGCTACCTGGGAGCAAGG		-
hOT-258	4:152200247-152200270	8	-	GTCAGCCTATACTTGGGCCACAG	6	PRSS48
hOT-259	5:34832902-34832925	8	-	AGCGGCTGATACTCAGGGCAGAG	6	RAI14
hOT-260	6:95965645-95965668	8	+	GGCAGCCAACACCCAGAGCAATG	5	-
hOT-261	7:75880423-75880446	8	+	GGCAGTCTCTACCCAGGGCAGAG	5	SRRM3
hOT-262	7:76833008-76833031	8	-	AGCAGCCGATACTAGGAGTCAGG	6	FGL2
hOT-263	8:105929119-105929142	8	-	AGCAGTAGTTACCTGGGGCAGGA	6	RP11-127H5.1
hOT-264	8:142520839-142520862	8	+	GGCAGCCACCCCCCGGGGCCTGG	5	AC138647.1
hOT-265	8:5151952-5151975	8	+	CTGAGCTGATACCTGAGGCATGG	6	-
hOT-266	9:100143341-100143364	8	-	TGGAGGCGATACTTAGGGCAAGG	6	CCDC180
hOT-267	9:100526608-100526631	8	-	CACAGCCGATGACCAGGGCAAAG	6	-
hOT-268	9:116963077-116963100	8	-	GGCAGCCCACACCCCAGACTGGG	6	COL27A1
hOT-269	10:128060431-128060454	6	-	GGTAGCAGATGCCCAGGCCAGGG	5	ADAM12
hOT-270	10:88344679-88344701	6	+	GGCTGCCG-TACCCAGGCCAAGG		-
hOT-271	11:69071954-69071977	6	+	AGCAGCAGATTCCCCAGGCAGAG	6	IFITM9P
hOT-272	14:104492573-104492596	6	+	GGGAGCCAAGGCCCAGGACAGGG	6	TDRD9
hOT-273	14:106378766-106378789	6	-	AACAGCCAATTCCTGGGGCCAGG	6	IGHD5-5
hOT-274	14:73392453-73392476	6	+	GTCAGCTGATACCTGGGACAGGC	5	RP1-146I3.1
hOT-275	16:18937034-18937057	6	-	TGGAGCCGAGACCCGGGGCTCCC	6	SMG1
hOT-276	16:66957718-66957741	6	-	GCAAGCAGAGACCCAGGGCAGGG	5	CDH16
hOT-277	17:37245521-37245544	6	-	CACAGCCGATACCCAGGCCTGGA	6	PLXDC1
hOT-278	17:75359270-75359293	6	+	GGGACCCAAGACCCTGGGGAAGG	6	SETP9
hOT-279	17:79869057-79869080	6	-	GCCAGCCGTTGCCCGGGGACCGG	5	SIRT7
hOT-280	17:8926821-8926844	6	+	GTTCGCCGATGCCCGGGACCCGG	6	NTN1
hOT-281	18:46507175-46507198	6	-	GGCAGCCTATGTTCAGGGAAAGG	6	-
hOT-282	1:157335296-157335319	6	+	CCTAGCAGATACCTGGGGCATGT	6	-
hOT-283	1:228493642-228493665	6	-	GGCACCCAAATCCCAGGGCAGGG	5	OBSCN
hOT-284	1:42334975-42334998	6	-	GGCAGTTGATATCCAGGGCAGGT	5	HIVEP3
hOT-285	1:9329846-9329869	6	+	GGCAGCAGGAACCCTGGGCAGCG	5	H6PD
hOT-286	21:44586967-44586990	6	-	GGCTGCCTATTCCCGGGGCACAG	4	CRYAA
hOT-287	22:42685790-42685812	6	-	GGCAGCTG-TGCCCGGGGCAGGC		TCF20
hOT-288	2:62368930-62368952	6	+	GAGAACCGATACC-GGGGCACGG		AC018462.2
hOT-289	2:97612778-97612801	6	+	AGCAGCCTACAGCTGGGGCAGAG	6	FAM178B
hOT-290	3:130110896-130110919	6	-	AGCAGCCATTACTTGGGGTAAGG	6	COL6A5
hOT-291	3:13095599-13095622	6	+	GGCAGGCGTTCCCCTGCCCACGG	6	IQSEC1
hOT-292	3:40673073-40673096	6	-	GGCAGCAGATAATCAGGGCTGAG	6	-
hOT-293	4:166273141-166273164	6	+	GGCAGCTGATGACCAGGGCTGAG	6	-
hOT-294	5:145779847-145779870	6	-	AGCAGCCAGCATCTGGGGCATGG	6	CTB-1H10.1
hOT-295	6:11377011-11377034	6	+	GGAAGCCAATATCCAAGACAAGG	6	NEDD9
hOT-296	6:1624522-1624545	6	-	TGGGGCCGACACCCGGGGTGGGG	6	GMDS
hOT-297	6:55157417-55157440	6	+	CTCACTCAATACCCGGGGGATGG	6	-
hOT-298	7:100813481-100813504	6	+	AGCAGCCGACTCCCAGGTCCAGG	6	VGF
hOT-299	7:157310239-157310262	6	+	GTCAGCCAGTGCCTGGGGCAGGG	5	AC006372.6

## Sheet: SI Table 5 Mouse OT
Supplementary Table 5. Sequences of 197 CIRCLE-seq nominated off-target sites in the mouse genome.
	Genomic Coordinate	Nuclease_Read_Count	Strand	Site_Sequence	Site_Substitution_Number	Gene
mOT-1	chr14:30163908-30163931	2203	+	CAGAGCCGATACCTGAGGCATGG	5	Cacna1d
mOT-2	chr3:66197689-66197712	1228	+	GGGAGCCGATACCAAGGACATGG	4	Veph1
mOT-3	chr18:25528092-25528115	943	+	GGCAGCAGATACTCAGGGCAGGG	3	Celf4
mOT-4	chr9:58436264-58436287	782	-	GACAGCCAGTACCCAGGGCATGG	4	-
mOT-5	chr12:111466092-111466115	753	+	AGTAGCCGGTACCTGGGGCTAGG	5	Gm40578
mOT-6	chr13:114845730-114845753	385	-	AGCAGCTGATACCCTAGGGCAGG	6	Itga2
mOT-7	chr7:143405758-143405781	353	+	TGCAGCCCACACCCGAGGCAGAG	5	Kcnq1
mOT-8	chr8:88987920-88987943	307	+	AGCAGCAGATACCTTGGGCAGGG	4	-
mOT-9	chr8:41583695-41583718	282	-	AGCAGCCAATCCCTGGGACATGG	5	-
mOT-10	chr16:38605102-38605125	254	-	GGAAGTCAATACCCAGGGCAAAG	5	Arhgap31
mOT-11	chr2:153968202-153968225	252	-	GTCAGCCCATACCTGGGGACAGG	5	Bpifb4
mOT-12	chr4:85947267-85947290	238	+	TGCAGCCTACACCCAGGGCAAAG	5	Adamtsl1
mOT-13	chr17:22031965-22031988	212	-	AGCAGCAGACACTCGGGGTAGGG	5	Zfp943
mOT-14	chr17:9514401-9514424	180	+	AGCAGCTGATCCCTGGGGCAAGG	4	-
mOT-15	chr4:138605264-138605287	173	+	GGCAGTTGACACCCGGGGCTAGG	4	Vwa5b1
mOT-16	chr6:29199380-29199403	170	+	AGCAGCAGACACCCGAGGCGGGG	5	Impdh1
mOT-17	chr4:152306856-152306879	168	-	CGCAGCAGATACCTAAGGCAGGG	5	Icmt
mOT-18	chr5:92349564-92349587	154	+	GGCAGCAGATACCTGGGACCTGG	4	Cxcl10
mOT-19	chr4:132720795-132720818	152	+	CACAGCCGACATCTGGGGCATGG	5	Eya3
mOT-20	chr10:6119817-6119840	140	-	GGCAGCAGGTACCCAAGGCAGGG	4	-
mOT-21	chr10:43494325-43494348	116	+	GGCGGCTGATACCCGAGGTAAGG	4	Bend3
mOT-22	chr6:127307950-127307974	106	-	GGTAGCAGATACCCAGAGGCATGG		Gm38404
mOT-23	chr9:36581669-36581692	102	+	ACCAGCCAATACCAGGGGAAGGG	5	Pate8
mOT-24	chr16:84703377-84703400	96	+	GGCAGCCGCGGCCCGGGACAGGG	4	Mir155hg
mOT-25	chr17:26188321-26188344	94	+	GTCAGACAATACCCGGGCCAGGG	4	Axin1
mOT-26	chr15:76511594-76511617	92	-	TCCAGCCCATACCCGGGACAAAG	5	Dgat1
mOT-27	chr2:116601133-116601156	92	-	GACAGCCATTACTCAGGACATGG	6	-
mOT-28	chr5:28083638-28083661	92	+	AGCAGCCAAAACCCAGGGCACAG	5	Insig1
mOT-29	chr4:53568083-53568106	88	-	GGCAGCCCATAGCCAGGACAAGG	4	Slc44a1
mOT-30	chr18:75680543-75680566	84	+	AGTAGCCAATACCAGGGGGAAGG	5	Ctif
mOT-31	chr2:102213675-102213698	84	+	GACAGTGGATACCCAGGCCAGGG	5	Gm13866
mOT-32	chr7:47704309-47704332	81	-	AGCAACAGATACCAGAGGCAAGG	5	Gm28288
mOT-33	chr16:94494001-94494024	80	-	GACAGCCAATACCTGGGGCAGGA	4	Vps26c
mOT-34	chr4:114264459-114264482	78	+	TGGAGCCGAAACCCGGGACGAGG	5	-
mOT-35	chr15:12232374-12232397	74	+	GGCAGCCGAAAGCTGGGGCAGGG	3	Mtmr12
mOT-36	chr6:133859882-133859905	70	+	GGCAGCCTATATCTAGGACATGG	5	Gm43968
mOT-37	chr17:83028202-83028225	68	+	CTGAGCTGATACCTGGGGCAGGA	6	-
mOT-38	chr1:126739659-126739682	67	+	GGCAGCAGATCCCTGGGGCTGGG	4	Nckap5
mOT-39	chr12:100442723-100442746	66	-	AGCAGCAGGTACCTGGGGCAGGG	4	Ttc7b
mOT-40	chr14:66727766-66727789	66	-	CCTGGCCGATCCCTGGGGCATGG	6	Adra1a
mOT-41	chr16:97061414-97061436	62	-	GGCAGG-GATACCAGGGGCTGGG		Dscam
mOT-42	chr8:94890022-94890045	60	+	GGCAGCCCACACCCGGGGCTAAG	4	-
mOT-43	chr13:101231777-101231800	54	+	GTCAGCCAAAATCCGGGGCAGAG	5	5930438M14Rik
mOT-44	chr10:50895179-50895202	50	+	GGCAGCCGGAGTCCGGGGCAGTG	5	Sim1
mOT-45	chrX:13448158-13448181	50	+	GTCAGTCAATACCTGGGACTGGG	6	-
mOT-46	chr5:67214725-67214748	44	+	GGCAGCCGCTACCAGGGTTAAGG	4	-
mOT-47	chr5:37216039-37216062	42	+	TGGTGCCGAAACCCGGGACAAGG	5	Gm1043
mOT-48	chr13:57485949-57485972	40	-	TGAAGCAGATTCCCGGGGCAGGG	4	Spock1
mOT-49	chr17:28691488-28691511	40	-	TGCAGCCGCTCCCCGGGGAGGGA	6	Mapk14
mOT-50	chr5:27480518-27480540	40	-	GGCAGG-GATACCCAGGCCAGGG		Dpp6
mOT-51	chr7:111704253-111704275	40	-	GGCAGCAGAT-CCAGGGGCAGGG		Galnt18
mOT-52	chr11:53055575-53055598	39	+	GGCAGCCAGCACCCAGGGCAGGA	5	Fstl4
mOT-53	chr10:13306537-13306560	38	+	GGCAGCCAATTCCCAGGGCCTGG	4	Phactr2
mOT-54	chr15:18445144-18445167	38	+	TGGTGCCGAAACCCGGGACCCGG	6	-
mOT-55	chr16:10865206-10865228	38	-	AGCAGCC-ATACTCAGGGCATGG		Rmi2
mOT-56	chr1:71610171-71610194	38	-	AGGAGCTGATACCCGGGGCCATG	5	Fn1
mOT-57	chr5:105817526-105817549	38	-	GGCAGCAGATGCCTGGGGCAGAG	4	Lrrc8d
mOT-58	chr6:121049218-121049240	38	-	GGCAGCAGA-ACCCGAGGCAGAG		Mical3
mOT-59	chr4:129686147-129686170	36	-	AGAAACCAATACCTGGGGCAGGA	6	Tmem39b
mOT-60	chr8:103143441-103143464	34	-	TGCAACTGATACCCAGGGCAAAG	5	Gm45391
mOT-61	chr11:5261285-5261308	32	+	AGAAGCCGGCACTCGGGGCAGAG	6	Kremen1
mOT-62	chr8:103485478-103485501	32	+	ACAAGCCAATACCCGAAGCAAGG	6	-
mOT-63	chr8:126188823-126188846	32	+	CTCAGTCGATACCTGGGGGATGG	5	Slc35f3
mOT-64	chr3:99181842-99181865	30	-	GATGGCCGATACCTGAGGCAGGA	6	Wars2
mOT-65	chrX:99470684-99470707	30	-	AGGAGCCGAGACCCGGAGCAGCA	6	Pja1
mOT-66	chr15:96911652-96911675	28	+	TCCAGCCAACACCTGGGGCAGGG	5	-
mOT-67	chr2:32372487-32372510	28	+	GCCAGCAGGTACTCAGGGCAGAG	6	Ciz1
mOT-68	chr5:136040100-136040122	28	-	GGCAGCTGAT-CCAGGGACAGGG		Upk3b
mOT-69	chr11:71871281-71871304	26	+	CCAAGCCGACACCAGAGGCAGGG	6	-
mOT-70	chr10:78069890-78069913	24	+	GCCAGCTGATACCCAGTGCATGG	4	Icosl
mOT-71	chr15:102144545-102144567	24	-	GGCAGCCCAT-CCCAGGTCATGG		Igfbp6
mOT-72	chr18:29058705-29058728	24	-	AGCAGCAGATACCTGAGACAGAG	6	-
mOT-73	chr3:144420099-144420122	24	+	TACAGCATATACCAGGGGCAGAG	6	-
mOT-74	chr5:119220164-119220186	24	-	GACAGC-GAAACCTGGGGCATGG		-
mOT-75	chr5:123457744-123457766	24	+	GGCAGCT-ATACCTGGGGTAGGG		Mlxip
mOT-76	chr9:102992974-102992997	24	-	GGCAGCTGATACCCAGAGGGCTG	6	Slco2a1
mOT-77	chr9:118758506-118758529	24	+	CCCAGCCGAAGCCCGGGGAAGGC	6	Itga9
mOT-78	chr9:46466717-46466740	24	+	TGCAGCCGGAACCTGAGGCAGCG	6	-
mOT-79	chr11:103829555-103829578	22	+	GGCAGCCTACACCCAGGGGAGGG	4	Nsf
mOT-80	chr11:52420521-52420544	22	-	TACAGCCGTCACCCGGGTCACGG	5	-
mOT-81	chr13:49075694-49075717	22	-	GGAAGCCGAGACCTGAGGCAGTG	5	Wnk2
mOT-82	chr1:87930686-87930709	22	-	GGAAGCAGATACCCAGGACAGGA	5	Dgkd
mOT-83	chr2:124605136-124605159	22	+	AGCAGCAGATACCCAAGGCACAG	5	Sema6d
mOT-84	chr13:19925363-19925386	20	-	GCCAGCTGATACTCAGGACTTGG	6	-
mOT-85	chr18:4709133-4709156	20	+	GGAGGCAGATACCTGGGCCATGG	5	-
mOT-86	chr4:148644359-148644381	20	+	GGCAGCAGA-ACCTGGGACAGGG		Gm572
mOT-87	chr6:136264213-136264235	20	-	GGCAGCTAA-ACCCGGGGCCTGG		-
mOT-88	chr8:119830845-119830868	20	+	AGCAGCCAGTCCCCAGGACAAGG	6	Cotl1
mOT-89	chr8:123949337-123949360	20	+	CGGCGCCGAGACTCGGGGCAAGG	5	Nup133
mOT-90	chr9:18834624-18834647	20	-	ACTAGCCCATCCCCGGGGCATAG	6	-
mOT-91	chr9:78028482-78028505	20	+	AGAAGCCGGTACCAGGGACTGGG	6	Gm47829
mOT-92	chr11:30184813-30184835	18	+	GGCAGCC-ATACCCAGGGAAGTG		Sptbn1
mOT-93	chr12:36373398-36373421	18	+	AGCAGCCCAGACCAGGGGCATGG	4	Gm25438
mOT-94	chr1:74587760-74587783	18	+	GGCAGCGGATACCCGGGCGGGGC	5	Zfp142
mOT-95	chr3:130617583-130617606	18	+	GACCTCCGATACCCAGGGCAGGA	5	Etnppl
mOT-96	chr10:79720162-79720185	16	+	AGCAGCGGATACCTGAGGAAGGG	5	Hcn2
mOT-97	chr11:113573636-113573659	16	+	TGCAACCCATACCCGGGGCCATG	5	Slc39a11
mOT-98	chr14:121266270-121266293	16	+	TGCTGCAGAGACCCGGGGCAGAG	5	Farp1
mOT-99	chr15:31592302-31592325	16	+	AACAGTCAATCCCCAGGGCAGGG	6	Cct5
mOT-100	chr1:188866748-188866771	16	+	GTCAGCCGAAACCAGAGACAAGG	5	Ush2a
mOT-101	chr7:133223070-133223093	16	+	GGTAGCCTATACCAAGGACATGG	5	-
mOT-102	chr8:120554843-120554866	16	-	GGCATCAGATGCCCAGGTCACAG	6	Gse1
mOT-103	chr8:13159740-13159763	16	-	GGCACCCGGCACCCCAGGCAGGG	5	Lamp1
mOT-104	chr8:33964196-33964220	16	-	GTCAGCTAATACCTCGGGGCAGGG		-
mOT-105	chr11:115847365-115847388	14	-	GGCAGCCCACACCCGAGACCAGG	5	Llgl2
mOT-106	chr13:29335537-29335560	14	-	TCCAGTGGATACCCAGGGCCTGG	6	Cdkal1
mOT-107	chr14:47425297-47425320	14	-	GGCAGCCTATATCAGGAACACGG	5	Gm48975
mOT-108	chr15:45907820-45907843	14	+	TGGTGCCGAAACCCGGGACAAGA	6	-
mOT-109	chr6:140996796-140996819	14	-	GGCTGCCAATACCCAGGTCAGGA	5	Gm30524
mOT-110	chr6:34889015-34889038	14	+	TGCTGCCGATATCCGGGGCGGAG	5	Wdr91
mOT-111	chr8:78033791-78033814	14	+	GATAGCAGATGCTCGGGGCAGGG	5	-
mOT-112	chr11:43779031-43779054	12	+	GGCAACCGAGACCTGGATCAGGG	5	Adra1b
mOT-113	chr12:3427107-3427129	12	+	CGCAGCCGG-AGCCGGGGCACGG		Asxl2
mOT-114	chr15:37031993-37032015	12	+	GGCAGA-GATATCTGGGGCAGGG		Gm26766
mOT-115	chr16:11705552-11705575	12	-	GGCTGCGGCTACCTGGGGCAATC	6	Snx29
mOT-116	chr4:86676877-86676900	12	+	GGCAGCTGATCCCAGGGCAAAGG	5	-
mOT-117	chr5:44524437-44524460	12	+	AGCAGAGAATACCCAGGACATGG	6	Ldb2
mOT-118	chr6:125468863-125468885	12	+	GGCAGACG-TACCCAGTGCAGGG		Cd9
mOT-119	chrX:147710822-147710845	12	+	GGCCAGCAATACCCAGGGCAGAG	6	-
mOT-120	chr10:107465925-107465948	10	+	AACAGCCGATACCCAGAACATGA	6	-
mOT-121	chr10:122815963-122815986	10	+	AGCTGCCGATACCCAGGACTGGA	6	Ppm1h
mOT-122	chr10:77136700-77136723	10	-	GGCAGCAGATACCAGGTGGTAGC	6	Col18a1
mOT-123	chr11:59856383-59856407	10	-	TGAAGCCGACTACTCGGGGCATGG		Nt5m
mOT-124	chr12:99299825-99299848	10	+	TGCTGCCGAAACCCAGGGCTGGG	5	Foxn3
mOT-125	chr14:48233830-48233853	10	-	GACAGCAGAGACCCAGCTCATGG	6	Peli2
mOT-126	chr14:92049751-92049774	10	+	TGGTGCCGAAACCCGGGACAAGA	6	-
mOT-127	chr15:83755062-83755085	10	+	GACAGGAGATACTCAGGGCATGG	5	-
mOT-128	chr2:135323708-135323732	10	-	AGCAGCCAGACACCCTGGGCAGGG		Plcb1
mOT-129	chr2:25267948-25267971	10	+	TGGGGCAGATACCTGGGGCAGGG	5	Anapc2
mOT-130	chr3:11844442-11844464	10	-	CACAGCCGAT-CCCGGGGCGTGG		Gm10745
mOT-131	chr4:133090504-133090527	10	-	GGCAGCAGAGACCCAGGGAAGGT	5	-
mOT-132	chr5:120177701-120177724	10	-	AGAGCCCGATACCAGGAGCAGGG	6	Rbm19
mOT-133	chr5:121874779-121874802	10	-	TACAGCCGACCCCCAGGGCATGG	5	Cux2
mOT-134	chr5:121966649-121966672	10	+	GGTAGCTAAGACTCAGGGCAGGG	6	Cux2
mOT-135	chr10:81164616-81164638	8	+	GACAGCTGATACCTGGG-CATGG		Pias4
mOT-136	chr11:100744320-100744343	8	+	GGTAGCCGACACCAGAGGCTGGG	5	Kcnh4
mOT-137	chr11:101186672-101186695	8	-	GGCAGTCGGTACCCAGGGCCGTG	5	Cntnap1
mOT-138	chr12:79818088-79818111	8	-	TGCAGCCACTACTCAGGGCACAG	6	Rad51b
mOT-139	chr14:32001455-32001478	8	-	GGAAGCCATTACTGGGGACATGG	6	-
mOT-140	chr14:57576005-57576028	8	+	AACAGGCCATACCTAGGGCATGG	6	Eef1akmt1
mOT-141	chr14:78296901-78296924	8	-	GCCCCCCGATACCAGGGTCCCGG	6	Tnfsf11
mOT-142	chr15:11995319-11995342	8	+	ACCAGTCGGTGCCCGGGGCTGGG	6	Sub1
mOT-143	chr15:64041554-64041577	8	-	ACCAGCCGATGCCAGGGCCACGG	5	Cyrib
mOT-144	chr16:20680008-20680031	8	+	GGCAGCAGCTACCCAGGGTAAGG	4	Eif4g1
mOT-145	chr16:76372486-76372509	8	+	GGCAGCCAGCGCCCGGGGCTCGG	5	Nrip1
mOT-146	chr3:122042520-122042543	8	-	GGCAGCGGATACCTGGGTCCGGA	5	Abca4
mOT-147	chr3:153325823-153325845	8	+	AGCAGCAGAT-CCCGGGACATGG		St6galnac3
mOT-148	chr3:30054814-30054837	8	+	AACAGCAGATACCCTGAACATGG	6	Mecom
mOT-149	chr4:66764083-66764106	8	-	AGCAGAGGACACTCAGGGCAAGG	6	-
mOT-150	chr5:73406555-73406577	8	-	AGCTGCCGA-ACCCGGGCCAGGG		Cwh43
mOT-151	chr6:117868304-117868327	8	-	GGCAGCCTTCACCCGAGGCAGAG	5	Zfp239
mOT-152	chr6:135814205-135814228	8	+	AGCAGTTGATGCCCAGGGCTGGG	6	Grin2b
mOT-153	chr7:137157848-137157871	8	+	TGAAGCCAATACCCTGGGCCGGG	5	-
mOT-154	chr7:73005174-73005197	8	-	GACAGCAGATCCCCGGAGCAGAG	5	-
mOT-155	chr8:118477476-118477499	8	+	AGCAGTCGATTCCCTGGGCTTGG	5	Cdh13
mOT-156	chr8:14039963-14039986	8	+	AGAGGCAGCTACCTGGGGCAGGG	6	Erich1
mOT-157	chr8:47990148-47990171	8	-	AGCTGCCGCTACCCCGGGGCTGG	6	Wwc2
mOT-158	chr8:57702792-57702815	8	+	GCCAGCTGATACCCGTGGCAGGC	4	Gm45356
mOT-159	chr8:75540902-75540925	8	-	GGGAGCCGGGACCCAGGACAAGG	5	Iqcm
mOT-160	chr9:22535874-22535897	8	-	GCAAGCCAAGACCCAGGACAGGG	6	Bbs9
mOT-161	chrX:65102936-65102959	8	+	TGGTGCCGAAACCCGGGACAAGA	6	-
mOT-162	chr10:110550177-110550200	6	-	ATCAGCAGAGACCTAGGGCAGGG	6	-
mOT-163	chr10:59222512-59222535	6	-	GGGACCCGACGCCCAGGACACGG	6	Sowahc
mOT-164	chr11:102577278-102577301	6	-	GGCAGCAGATACCGGAGCAGAGG	6	Gm11627
mOT-165	chr11:102741695-102741718	6	-	AGCAGCCTAGGCCCGGGGCAGGC	5	Gm16342
mOT-166	chr12:57752010-57752033	6	-	AGAAGCTGATACCGGGGACTGGG	6	-
mOT-167	chr13:46633315-46633338	6	-	AGCAGCCAATGCCAGGGGCACAG	5	Cap2
mOT-168	chr13:65987868-65987891	6	+	TGGTGCCGAAACCCGGGACAAGA	6	Gm40987
mOT-169	chr14:116076962-116076985	6	-	TGGTGCCGAAACCCGGGACAAGA	6	Gpc5
mOT-170	chr14:47954317-47954340	6	-	TGGTGCCGAAACCCGGGACAAGA	6	-
mOT-171	chr15:25471654-25471677	6	-	GGCAGCTGATATCTGAGGCAGAG	5	-
mOT-172	chr15:53518990-53519013	6	+	AGGAAGCGATACCCGGGGGGGGG	6	Samd12
mOT-173	chr19:53863488-53863511	6	-	GGTAGCAGAAACCCAGGGCTGGC	6	Rbm20
mOT-174	chr1:122439566-122439589	6	+	GGCAGTAGATGCCCAGGAGAGGG	6	-
mOT-175	chr2:148047027-148047050	6	+	TGCAGCCAATACCCGGGAGGCAG	6	Foxa2
mOT-176	chr2:156421831-156421853	6	+	GGCAGCC-ACACCCGGGGTACGG		Epb41l1
mOT-177	chr2:172539808-172539831	6	-	CACAGCCAACACCAGAGGCAGGG	6	-
mOT-178	chr2:69723169-69723192	6	+	TGCAGCCGAGCCCCGGGGCGAAG	5	Ppig
mOT-179	chr3:67712269-67712292	6	-	GGCAACAGACTCCCGGGGCTGGG	5	-
mOT-180	chr4:141933448-141933471	6	+	GGCAGCTGAGACTCTGGGCATGG	4	Fhad1
mOT-181	chr4:148714985-148715009	6	+	GACAGACCGAAACCCAGGGCAGGG		Gm13203
mOT-182	chr4:34856120-34856143	6	-	TGCAGCCGGCACTCAGGGCTAGG	6	Zfp292
mOT-183	chr4:45743439-45743462	6	+	AGGAGCTGATGCCCAGGCCATGG	6	-
mOT-184	chr5:26674268-26674291	6	-	AGCTGCCCATACCCAGAGCTGGG	6	-
mOT-185	chr6:93854574-93854597	6	+	AGCAGCTGATACCCAGCCCAAAG	6	Magi1
mOT-186	chr7:118728048-118728071	6	+	AGCAGGCTATACCCAGACCAGGG	6	Ccp110
mOT-187	chr7:145163392-145163415	6	+	GTCAGCTAATTCCCAGGGCAGGG	5	Gm45181
mOT-188	chr7:18676013-18676036	6	+	TGGTGCCGAAACCCGGGACAAGA	6	Psg20
mOT-189	chr7:97757679-97757702	6	-	ACCAGCCGGAACCCGGGGCAAGC	5	-
mOT-190	chr8:119376320-119376343	6	+	AGGAGCAGCCACCTGGGGCAGGG	6	Gm45723
mOT-191	chr8:14260335-14260358	6	-	GGCAGCCAATCCCAGAGGCAAGG	4	Dlgap2
mOT-192	chr8:35372526-35372549	6	+	GGCACCAGATGCCCAGGGCAAGG	4	Ppp1r3b
mOT-193	chr9:103074456-103074479	6	-	GGTGGCAGCTACTCGGGGGATGG	6	Slco2a1
mOT-194	chr9:103145498-103145521	6	+	GGCAGCTGATCCTCGAGCCATGG	5	Rab6b
mOT-195	chr9:44888285-44888308	6	-	AGCAGACCATACCCGGGCCAATC	6	Gm39326
mOT-196	chr9:46485551-46485574	6	+	GCCAGCTGAAACCCAGAGCAGGG	5	Gm47144
mOT-197	chr9:72528123-72528146	6	-	AGCAGCTGGTACCAGGGTCATGG	5	Rfx7

## Sheet: SI Table 6 sgRNA sequences
Supplementary Table 6. Sequences of sgRNAs evaluated in the study.
Target edit	guide RNA spacer sequence	PAM	Cas9 domain	Editor type
W7X	GAACCAGCATCCAGCAGCCA	AGG	SpCas9	CBE
W16X	GAGGCCCAGGTCACTCCATG	TGG	SpCas9	CBE
W31X	gCCCCCAGTGTTCCATCCTCC	AGG	SpCas9	CBE
R37X	GGCAGCCGATACCCGGGGCA	GGG	SpCas9	CBE
Q41X	gCCGGGGCAGGGCAGCCCTGG	AGG	SpCas9	CBE
Q52X	gCACCTCAGGGCGGTGGTGGC	TGG	SpCas9	CBE
W57X	gCCCCAGCCACCACCGCCCTG	AGG	SpCas9	CBE
W65X	gTGCCCCCAGCCACCACCATG	AGG	SpCas9	CBE
W81X	GCTGTCCCCAGCCACCACCA	TGG	SpCas9	CBE
Q83X	gTGGGGGCAGCCTCATGGTGG	TGG	SpCas9	CBE
Q83X	gTGGGGACAGCCTCATGGTGG	TGG	SpCas9	CBE
W89X	gTGACCCCAGCCACCACCATG	AGG	SpCas9	CBE
Q91X	GGTGGCTGGGGTCAAGGAGG	TGG	SpCas9	CBE
Q91X	GGTGGTGGCTGGGGTCAAGGA	GGTGGCAC	enCjCas9	CBE
W7X	gCCAGCATCCAGCAGCCAAGGTT	CGCCAT	enCjCas9	CBE
R37X	gTGGGGGCAGCCGATACCCGGGG	CAGGGCA	enCjCas9	CBE
R37X	gCGATACCCGGGGCAGGGCAGCCCT	GGAGGCA	enCjCas9	CBE
R37X	GGGGCAGCCGATACCCGGGGC	AGGG	SauriCas9	CBE
R37X	gACCCGGGGCAGGGCAGCCCTG	GAGG	SauriCas9	CBE
Q52X	gCACCTCAGGGCGGTGGTGGCT	GGGG	SauriCas9	CBE
Q52X	gACCTCAGGGCGGTGGTGGCTG	GGGG	SauriCas9	CBE
Q59X	GGGGCAGCCTCATGGTGGTGG	CTGG	SauriCas9	CBE
Q67X	GGGGCAGCCCCATGGTGGTGG	CTGG	SauriCas9	CBE
W7X	GAGAACCAGCATCCAGCAGCCAA	GGTTCG	eNme2-C Cas9	CBE
W7X	gAACCAGCATCCAGCAGCCAAGGT	TCGCCA	eNme2-C Cas9	CBE
W7X	GAACCAGCATCCAGCAGCCAAGG	TTCGCC	eNme2-C Cas9	CBE
Q41X	gATACCCGGGGCAGGGCAGCCCTG	GAGGCA	eNme2-C Cas9	CBE
Q41X	gCCCGGGGCAGGGCAGCCCTGGAG	GCAACC	eNme2-C Cas9	CBE
Q41X	gCCGGGGCAGGGCAGCCCTGGAGG	CAACCG	eNme2-C Cas9	CBE
Q52X	gCCACCTCAGGGCGGTGGTGGCTG	GGGGCA	eNme2-C Cas9	CBE
Q52X	gCCTCAGGGCGGTGGTGGCTGGGG	GGGGCA	eNme2-C Cas9	CBE
W31X	GCTGCCCCCAGTGTTCCATCCTC	CAGGCT	eNme2-C Cas9	CBE
M1V	gATTATGGCGAACCTTGGCTG	CTGGAT	SaCas9	ABE
M1V	GAGCAGTCATTATGGCGAACC	TTGG	SauriCas9	ABE
M1V	gCATTATGGCGAACCTTGGCTG	CTGG	SauriCas9	ABE
M1V	GCAGTCATTATGGCGAACCT	TGG	SpCas9	ABE
M1V	gTTATGGCGAACCTTGGCTGC	TGG	SpCas9	ABE

## Sheet: SI Table 7 Primers
Supplementary Table 7. Sequences of primers used for targeted gene amplification and ddPCR analysis.
Locus	HTS forward	HTS reverse	Amplicon	Description
PRNP (-146 bp to G53 codon)	ACACTCTTTCCCTACACGACGCTCTTCCGATCTNNNNTTGGCTGCTGGATGCTGGTT	TGGAGTTCAGACGTGTGCTCTTCCGATCTGGCTTACTCGGCTTGTTCCACT	TTGGCTGCTGGATGCTGGTTCTCTTTGTGGCCACATGGAGTGACCTGGGCCTCTGCAAGAAGCGCCCGAAGCCTGGAGGATGGAACACTGGGGGCAGCCGATACCCGGGGCAGGGCAGCCCTGGAGGCAACCGCTACCCACCTCAGGGCGGTGGTGGCTGGGGGCAGCCTCATGGTGGTGGCTGGGGGCAGCCTCATGGTGGTGGCTGGGGGCAGCCCCATGGTGGTGGCTGGGGACAGCCTCATGGTGGTGGCTGGGGTCAAGGAGGTGGCACCCACAGTCAGTGGAACAAGCCGAGTAAGCC	Covers upstream sequence (-146 bp) to G53 codon
PRNP (G5 codon to K104 codon)	ACACTCTTTCCCTACACGACGCTCTTCCGATCTNNNNCAGAGAAGTACAGGGTGGCAACAGT	TGGAGTTCAGACGTGTGCTCTTCCGATCTCCCTGAGGTGGGTAGCGGTT	CAGAGAAGTACAGGGTGGCAACAGTGTTTCTACTGAGCAGCTGATACCATTGCTATGCACTCATTCATTATGCAGGAAACATTTAGTAATTTCAACATAAATATGGGACTCTGACGTTCTCCTCTTCATTTTGCAGAGCAGTCATTATGGCGAACCTTGGCTGCTGGATGCTGGTTCTCTTTGTGGCCACATGGAGTGACCTGGGCCTCTGCAAGAAGCGCCCGAAGCCTGGAGGATGGAACACTGGGGGCAGCCGATACCCGGGGCAGGGCAGCCCTGGAGGCAACCGCTACCCACCTCAGGG	Covers G5 codon to K104 codon
Target	ddPCR forward	ddPCR reverse	Probe
Cas9 N-terminus	AAACTGGTGGACAGCACCGA	AAGTGGCCCCGGAACTTGAT	CTGATCTATCTGGCCCTGGCCC
Cas9 C-terminus	GGCGAACTGCAGAAGGGAAA	TCATTATCCTCGGGGGAGCC	ATGTGAACTTCCTGTACCTGGCCAGCC

## Sheet: SI Table 8 Sex disaggregated 
Supplementary Table 8. Mouse ID, sex, experimental condition and results.
	Mouse ID	Sex	Experimental group	Dose	Harvest (days post injection)	% on-target editing	% normalized PrP level
Fig. 1	93948.1	F	BE3.9max PRNP R37X	100000000000000	100	10.5648	104.78
	93108.1	F	BE3.9max PRNP R37X	100000000000000	100	31.5071	34.7874
	102728	M	BE3.9max PRNP R37X	100000000000000	100	19.341	47.5419
	93108.2	F	NT	N/A	100	0.0274203	78.5606
	93184.1	F	NT	N/A	100	0.031522	107.375
	104279	M	NT	N/A	100	0.0256628	114.065
Fig. 2	CC1	F	E200K_PRNP R37X	100000000000000	N/A	Challenge study; brains not harvested for analysis
	CC2	F	E200K_PRNP R37X	100000000000000	N/A
	CL2	F	E200K_PRNP R37X	100000000000000	N/A
	CQ3	M	E200K_PRNP R37X	100000000000000	N/A
	CQ4	M	E200K_PRNP R37X	100000000000000	N/A
	CQ5	M	E200K_PRNP R37X	100000000000000	N/A
	CA1	M	E200K_Dnmt1 A8T	100000000000000	N/A
	CA3	M	E200K_Dnmt1 A8T	100000000000000	N/A
	CA5	M	E200K_Dnmt1 A8T	100000000000000	N/A
	CH1	F	E200K_Dnmt1 A8T	100000000000000	N/A
	CH2	F	E200K_Dnmt1 A8T	100000000000000	N/A
	CH3	F	E200K_Dnmt1 A8T	100000000000000	N/A
	CB1	F	sCJD MM1_PRNP R37X	100000000000000	N/A
	CB2	F	sCJD MM1_PRNP R37X	100000000000000	N/A
	CE2	F	sCJD MM1_PRNP R37X	100000000000000	N/A
	CE3	F	sCJD MM1_PRNP R37X	100000000000000	N/A
	CK2	M	sCJD MM1_PRNP R37X	100000000000000	N/A
	CM2	M	sCJD MM1_PRNP R37X	100000000000000	N/A
	CN1	M	sCJD MM1_PRNP R37X	100000000000000	N/A
	CD1	M	sCJD MM1_Dnmt1 A8T	100000000000000	N/A
	CJ1	F	sCJD MM1_Dnmt1 A8T	100000000000000	N/A
	CO1	M	sCJD MM1_Dnmt1 A8T	100000000000000	N/A
	CO2	M	sCJD MM1_Dnmt1 A8T	100000000000000	N/A
	CO3	M	sCJD MM1_Dnmt1 A8T	100000000000000	N/A
	CG1	M	Uninoculated_PRNP R37X	100000000000000	600	32.4085	55.4178
	CG2	M	Uninoculated_PRNP R37X	100000000000000	600	39.534	52.8221
	CG3	M	Uninoculated_PRNP R37X	100000000000000	600	40.8507	43.1554
	CI4	F	Uninoculated_PRNP R37X	100000000000000	600	41.3647	43.6014
	CI5	F	Uninoculated_PRNP R37X	100000000000000	600	32.0992	53.1958
	CP1	F	NT (in-study)	N/A	600	0.0259376	88.738
	75204.1	F	NT	N/A	600	0.0423654	113.123
	76261.3	M	NT	N/A	600	0.0557809	115.083
	78546.2	M	NT	N/A	600	0.0426439	102.384
	84066.1	M	NT	N/A	600	0	96.6352
	88849.3	M	NT	N/A	600	0.0260745	90.2577
	88850.1	F	NT	N/A	600	0.0377786	108.744
	88850.2	F	NT	N/A	600	0.0346247	85.0354
Fig. 3	112450	M	NT	N/A	35	0.0385629	113.356
	112453	F	NT	N/A	35	0.0827206	112.88
	112447	F	NT	N/A	35	0.00033172	94.7321
	112449	M	NT	N/A	35	0.0004207	85.4263
	112449	M	NT	N/A	35	0.00076295	87.3114
	114198	F	NT	N/A	35	0.0467064	101.094
	114199	F	NT	N/A	35	0.0589493	102.337
	114205	F	NT	N/A	35	0.0524127	85.0327
	114205	F	NT	N/A	35	0.047559	97.8189
	114206	M	NT	N/A	35	0.0370435	110.994
	114207	F	NT	N/A	35	0.0315821	90.566
	112448	F	NT	N/A	35	0.0664681	118.452
	114200	M	BE3.9max + PRNP R37X sgRNA	15000000000000	35	6	96.9184
	114201	M	BE3.9max + PRNP R37X sgRNA	15000000000000	35	9.17	95.9438
	114202	M	BE3.9max + PRNP R37X sgRNA	15000000000000	35	7.55	96.187
	114202	M	BE3.9max + PRNP R37X sgRNA	15000000000000	35	5.96	91.3586
	114203	F	BE3.9max + PRNP R37X sgRNA	15000000000000	35	6.96	97.0013
	114203	F	BE3.9max + PRNP R37X sgRNA	15000000000000	35	3.66	96.4314
	114204	F	BE3.9max + PRNP R37X sgRNA	15000000000000	35	4.17	102.758
	114204	F	BE3.9max + PRNP R37X sgRNA	15000000000000	35	2.35	89.6883
	112450	M	TadCBEd + PRNP R37X sgRNA	15000000000000	35	25.23	78.512
	112450	M	TadCBEd + PRNP R37X sgRNA	15000000000000	35	25.86	83.7825
	112451	M	TadCBEd + PRNP R37X sgRNA	15000000000000	35	29.73	73.3151
	112451	M	TadCBEd + PRNP R37X sgRNA	15000000000000	35	26.09	70.0631
	112453	F	TadCBEd + PRNP R37X sgRNA	15000000000000	35	17.32	71.5037
	112453	F	TadCBEd + PRNP R37X sgRNA	15000000000000	35	16.46	76.8235
	112448	F	TadCBEd + PRNP R37X sgRNA	15000000000000	35	16.52	81.4479
	112448	F	TadCBEd + PRNP R37X sgRNA	15000000000000	35	31.99	62.2106
	120832	M	TadCBEd + PRNP R37X F+E-sgRNA	15000000000000	35	41.4808	47
	120833	F	TadCBEd + PRNP R37X F+E-sgRNA	15000000000000	35	6.52542	80
	120855	F	TadCBEd + PRNP R37X F+E-sgRNA	15000000000000	35	58.0497	42
	123789	F	TadCBEd + PRNP R37X F+E-sgRNA	15000000000000	35	38.795	57
	123790	F	TadCBEd + PRNP R37X F+E-sgRNA	15000000000000	35	48.9741	47
	123795	M	TadCBEd + PRNP R37X F+E-sgRNA	15000000000000	35	41.6286	59
	129087	F	TadCBEd + PRNP R37X F+E-sgRNA	15000000000000	35	19.8274	98.7252
	129087	F	TadCBEd + PRNP R37X F+E-sgRNA	15000000000000	35	27.2107	66.7745
	129748	M	TadCBEd + PRNP R37X F+E-sgRNA	15000000000000	35	44.2407	58.4374
	129748	M	TadCBEd + PRNP R37X F+E-sgRNA	15000000000000	35	38.5214	54.2646
	129748	M	TadCBEd + PRNP R37X F+E-sgRNA	15000000000000	35	33.4879	61.5833
	129748	M	TadCBEd + PRNP R37X F+E-sgRNA	15000000000000	35	37.2203	48.1358
	117426	F	BE3.9max + PRNP R37X sgRNA	15000000000000	100	23.7092	86.8026
	117426	F	BE3.9max + PRNP R37X sgRNA	15000000000000	100	20.9545	77.0154
	117902	F	BE3.9max + PRNP R37X sgRNA	15000000000000	100	7.17295	83.4059
	117902	F	BE3.9max + PRNP R37X sgRNA	15000000000000	100	7.74975	98.7808
	117910	M	BE3.9max + PRNP R37X sgRNA	15000000000000	100	18.4266	78.0147
	117910	M	BE3.9max + PRNP R37X sgRNA	15000000000000	100	11.7682	102.477
	117900	M	TadCBEd + PRNP R37X sgRNA	15000000000000	100	24.6258	67.6946
	117901	F	TadCBEd + PRNP R37X sgRNA	15000000000000	100	33.0739	77.5543
	117901	F	TadCBEd + PRNP R37X sgRNA	15000000000000	100	23.5524	54.837
	117901	F	TadCBEd + PRNP R37X sgRNA	15000000000000	100	37.9803	73.0133
	117904	M	TadCBEd + PRNP R37X sgRNA	15000000000000	100	31.3348	68.3111
	117904	M	TadCBEd + PRNP R37X sgRNA	15000000000000	100	37.9823	58.9993
Fig.5	129702	F	NT	N/A	35	0.0790692	96.8224
	129702	F	NT	N/A	35	0.0759109	115.092
	129703	F	NT	N/A	35	0.113679	102.101
	129737	M	NT	N/A	35	0.096978	100.126
	129737	M	NT	N/A	35	0.0751482	95.5093
	129737	M	NT	N/A	35	0.0487551	90.3492
	120595	F	hSYN	15000000000000	35	29.4614	65
	120857	M	hSYN	15000000000000	35	37.5317	55
	120858	F	hSYN	15000000000000	35	41.6595	48
	124202	F	hSYN	15000000000000	35	47.5665	50
	124202	F	hSYN	15000000000000	35	49.192	43
	129707	M	hSYN	15000000000000	35	17.2244	78.2084
	129707	M	hSYN	15000000000000	35	20.4011	56.9431
	129711	M	hSYN	15000000000000	35	29.7751	51.2601
	129711	M	hSYN	15000000000000	35	17.7436	74.5837
	129712	F	hSYN	15000000000000	35	31.3902	53.327
	129712	F	hSYN	15000000000000	35	30.1056	54.0482
	120855	F	EFS	15000000000000	35	26.7012	69
	120855	F	EFS	15000000000000	35	43.8522	52
	120856	F	EFS	15000000000000	35	37.9792	53
	124203	M	EFS	15000000000000	35	50.0702	56
	124203	M	EFS	15000000000000	35	39.5663	69
	124204	M	EFS	15000000000000	35	24.6428	73
	129699	F	hSYN+miR-183	15000000000000	35	23.6776	60.1049
	129699	F	hSYN+miR-183	15000000000000	35	31.2879	49.157
	129699	F	hSYN+miR-183	15000000000000	35	37.0665	45.6232
	129701	F	hSYN+miR-183	15000000000000	35	27.2842	59.9044
	129701	F	hSYN+miR-183	15000000000000	35	26.5545	56.496
	129701	F	hSYN+miR-183	15000000000000	35	42.2514	41.3262
	129704	M	hSYN+miR-122	15000000000000	35	2.72509	94.3013
	129704	M	hSYN+miR-122	15000000000000	35	33.7969	48.8022
	130553	F	hSYN+miR-122	15000000000000	35	48.4627	33.3656
	130553	F	hSYN+miR-122	15000000000000	35	44.5647	34.3926
	130554	F	hSYN+miR-122	15000000000000	35	47.7772	40.4781
	129709	M	hSYM+miR-183+miR-122	15000000000000	35	26.6186	32.3458
	129709	M	hSYM+miR-183+miR-122	15000000000000	35	38.8425	25.4252
	130564	F	hSYM+miR-183+miR-122	15000000000000	35	48.5401	36.8707
	130564	F	hSYM+miR-183+miR-122	15000000000000	35	57.7909	64.51
	130564	F	hSYM+miR-183+miR-122	15000000000000	35	48.2836	36.7971
Extended Data Fig. 3	124760	M	SauriCas9-TadCBEd	15000000000000	35	1.18799	N/A
	125118	F	SauriCas9-TadCBEd	15000000000000	35	4.72701	N/A
	125118	F	SauriCas9-TadCBEd	15000000000000	35	8.3231	N/A
	125118	F	SauriCas9-TadCBEd	15000000000000	35	4.91517	N/A
	125118	F	SauriCas9-TadCBEd	15000000000000	35	7.53846	N/A
	125118	F	SauriCas9-TadCBEd	15000000000000	35	7.8534	N/A
	106963	F	enCjCas9-TadCBEd	15000000000000	35	0.00106459	N/A
	106964	F	enCjCas9-TadCBEd	15000000000000	35	0.000796813	N/A
	106964	F	enCjCas9-TadCBEd	15000000000000	35	0.000773504	N/A
	106965	M	enCjCas9-TadCBEd	15000000000000	35	0.00191651	N/A
	106966	M	enCjCas9-TadCBEd	15000000000000	35	0.00109974	N/A
Extended Data Fig. 4	130554	M	NT	N/A	35	0.0124405	103.3
	130563	M	NT	N/A	35	0.0140969	92.35
	130565	M	NT	N/A	35	0.0217707	97.12
	130556	F	NT	N/A	35	0.0121293	91.61
	130578	F	NT	N/A	35	0.0182827	101.07
	130578	F	NT	N/A	35	0.0126279	114.55
	129738	F	SpCas9-ABE8e(V106W)	15000000000000	35	28.6452	95.2
	129750	M	SpCas9-ABE8e(V106W)	15000000000000	35	16.8434	90.44
	129750	M	SpCas9-ABE8e(V106W)	15000000000000	35	31.2127	85.45
	130566	F	SpCas9-ABE8e(V106W)	15000000000000	35	29.8293	69.53
	130566	F	SpCas9-ABE8e(V106W)	15000000000000	35	21.4305	98.49
	120601	F	SauriCas9-ABE8e(V106W)	15000000000000	35	19.2476	85.2929
	120832	M	SauriCas9-ABE8e(V106W)	15000000000000	35	26.4929	80.6027
	123796	F	SauriCas9-ABE8e(V106W)	15000000000000	35	36.7747	61.1215
	124201	M	SauriCas9-ABE8e(V106W)	15000000000000	35	27.1872	73.7067
	123791	F	SauriCas9-ABE8e(V106W)	15000000000000	35	39.2268	68.7803
	123791	F	SauriCas9-ABE8e(V106W)	15000000000000	35	37.8106	74.1153
	120600	M	SauriCas9-ABE8e(V106W)	45000000000000	35	34.5252	76.0117
	120601	F	SauriCas9-ABE8e(V106W)	45000000000000	35	31.4836	74.93
	123105	M	SauriCas9-ABE8e(V106W)	45000000000000	35	51.2488	49.7644
	123105	M	SauriCas9-ABE8e(V106W)	45000000000000	35	50.477	54.2799
	123105	M	SauriCas9-ABE8e(V106W)	45000000000000	35	50.6286	56.5848
	123780	M	SauriCas9-ABE8e(V106W)	45000000000000	35	51.6159	56.1574
	123090	M	SauriCas9-ABE8e(V106W)	5000000000000	35	23.5306	82.2157
	123090	M	SauriCas9-ABE8e(V106W)	5000000000000	35	17.8954	69.1936
	123090	M	SauriCas9-ABE8e(V106W)	5000000000000	35	17.0041	72.755
	123777	F	SauriCas9-ABE8e(V106W)	5000000000000	35	15.0257	79.6628
	123777	F	SauriCas9-ABE8e(V106W)	5000000000000	35	10.8413	88.6228
	123777	F	SauriCas9-ABE8e(V106W)	5000000000000	35	19.8653	85.9542
	129751	F	pCALM1-SauriCas9-ABE8e(V106W)	15000000000000	35	51.1483	56.05
	129751	F	pCALM1-SauriCas9-ABE8e(V106W)	15000000000000	35	46.9447	67.37
	130577	M	pCALM1-SauriCas9-ABE8e(V106W)	15000000000000	35	36.7247	73.26
	130577	M	pCALM1-SauriCas9-ABE8e(V106W)	15000000000000	35	26.0947	87.26
